# Supplementary material for: Fourier-Transform Infrared (FTIR) Spectroscopy for Typing of Clinical Enterobacter cloacae Complex Isolates
Source: Front Microbiol. 2019 Nov 6;10:2582. doi: 10.3389/fmicb.2019.02582 (PMC6851243; doi:10.3389/fmicb.2019.02582)
Supplement: Supplementary file 2 [file Table_3.xlsx]

## Sheet: Table S3
SNP cluster	MLST	Patient ID	Isolate ID	234	238	164	165	91	82	90	83	232	237	17	231	233	213	228	224	184	227	181	196	203	201	183	221	235	214	217	154	168	167	172	190	182	178	189	49	48	33	44	145	186	65	150	8	52	142
J	ST-145	5	234	0	0.64247	0.69873	0.754223	0.68832	0.656089	0.663326	0.660842	0.671528	0.64468	0.619432	0.580379	0.5923	0.578924	0.566915	0.570871	0.580382	0.573392	0.570352	0.573551	0.55206	0.570206	0.558338	0.578782	0.551527	0.570433	0.553935	0.562312	0.570141	0.566566	0.572132	0.550308	0.568293	0.554746	0.552372	0.626664	0.629786	0.556585	0.5766	0.56697	0.577141	0.575855	0.577029	0.598572	0.578023	0.557933
F	ST-134	4	238	0.64247	0	0.682485	0.758964	0.601609	0.585677	0.593361	0.587841	0.618502	0.60475	0.679501	0.674217	0.68908	0.586207	0.563347	0.565929	0.561437	0.556147	0.558983	0.555229	0.566475	0.573413	0.581869	0.587378	0.540159	0.584072	0.562895	0.451286	0.454189	0.462689	0.458924	0.482725	0.473109	0.488368	0.469126	0.528961	0.502283	0.496629	0.5125	0.500588	0.524171	0.509749	0.508538	0.526981	0.52623	0.485722
N	ST-24	19	164	0.69873	0.682485	0	0.138275	0.640631	0.622472	0.637151	0.623857	0.620473	0.595379	0.59186	0.560112	0.567765	0.496145	0.510823	0.512163	0.508629	0.514113	0.513743	0.526089	0.516154	0.507024	0.518654	0.503325	0.530371	0.53949	0.533378	0.589785	0.601425	0.599121	0.584689	0.541122	0.593028	0.560383	0.563556	0.452587	0.450127	0.481107	0.475944	0.475822	0.488704	0.489789	0.487521	0.49923	0.486325	0.480358
N	ST-24	19	165	0.754223	0.758964	0.138275	0	0.679906	0.666492	0.679674	0.668404	0.653901	0.633996	0.661671	0.632059	0.639139	0.571844	0.576383	0.578815	0.581024	0.585274	0.588047	0.598048	0.582304	0.575674	0.58087	0.563681	0.594896	0.601692	0.600175	0.673804	0.677872	0.675103	0.665785	0.623854	0.677943	0.644206	0.649207	0.518006	0.503822	0.577846	0.560085	0.563741	0.581219	0.582716	0.579606	0.591206	0.578792	0.567664
B	ST-742	16	91	0.68832	0.601609	0.640631	0.679906	0	0.0951754	0.0852382	0.073846	0.129322	0.170224	0.603901	0.536055	0.542462	0.524254	0.521929	0.510564	0.50642	0.512957	0.51708	0.531688	0.510848	0.510618	0.514657	0.509266	0.512303	0.540323	0.530212	0.520782	0.539093	0.523416	0.523984	0.503104	0.530833	0.508538	0.516215	0.434815	0.424694	0.499128	0.48854	0.476555	0.493377	0.484797	0.486863	0.4944	0.49173	0.475671
		16	82	0.656089	0.585677	0.622472	0.666492	0.0951754	0	0.056697	0.0491976	0.14485	0.145249	0.591957	0.516048	0.523724	0.487774	0.481316	0.476179	0.474815	0.479482	0.479376	0.494683	0.472327	0.475545	0.47676	0.47508	0.470283	0.496768	0.483997	0.486965	0.501707	0.490643	0.48892	0.464844	0.49734	0.474809	0.477491	0.426691	0.413595	0.468587	0.468789	0.45692	0.474237	0.463845	0.467229	0.482466	0.476059	0.453995
		16	90	0.663326	0.593361	0.637151	0.679674	0.0852382	0.056697	0	0.0486365	0.142467	0.150553	0.601739	0.530292	0.537792	0.509247	0.502196	0.495404	0.494367	0.499343	0.501041	0.51557	0.492392	0.495364	0.495037	0.49273	0.491962	0.515514	0.505016	0.505785	0.519457	0.507232	0.506226	0.485033	0.513378	0.490446	0.494334	0.440702	0.427737	0.488615	0.488197	0.474607	0.490264	0.481991	0.485302	0.498607	0.49306	0.471876
		16	83	0.660842	0.587841	0.623857	0.668404	0.073846	0.0491976	0.0486365	0	0.137172	0.151617	0.587472	0.513303	0.521204	0.491176	0.48782	0.479601	0.476669	0.482842	0.484608	0.499437	0.479376	0.480645	0.484809	0.480382	0.478278	0.505215	0.493902	0.491483	0.509041	0.496326	0.495024	0.470088	0.499462	0.477154	0.48241	0.420092	0.41407	0.472446	0.470558	0.458587	0.473466	0.46536	0.468043	0.479232	0.473058	0.458802
L	ST-128	22	232	0.671528	0.618502	0.620473	0.653901	0.129322	0.14485	0.142467	0.137172	0	0.08882	0.597399	0.501231	0.51171	0.490524	0.481059	0.471012	0.472936	0.478429	0.485374	0.500781	0.475682	0.477942	0.474063	0.470754	0.474102	0.498585	0.491163	0.532259	0.545522	0.535139	0.535377	0.495911	0.537244	0.508884	0.516257	0.417466	0.414209	0.494404	0.478486	0.4727	0.493691	0.487878	0.48958	0.499669	0.487761	0.477015
L	ST-128	22	237	0.64468	0.60475	0.595379	0.633996	0.170224	0.145249	0.150553	0.151617	0.08882	0	0.572776	0.465971	0.478144	0.45279	0.43989	0.436466	0.441355	0.44664	0.449458	0.469612	0.439617	0.443099	0.432475	0.435987	0.43721	0.457194	0.448248	0.5148	0.526366	0.519835	0.516673	0.468861	0.51903	0.487806	0.490903	0.404488	0.397987	0.455961	0.448738	0.443924	0.464649	0.458639	0.462019	0.479196	0.461782	0.446332
P	ST-1073	18	17	0.619432	0.679501	0.59186	0.661671	0.603901	0.591957	0.601739	0.587472	0.597399	0.572776	0	0.283712	0.279118	0.413994	0.451364	0.440819	0.428291	0.436648	0.435495	0.461433	0.455878	0.438936	0.463427	0.45237	0.483149	0.48188	0.481444	0.528736	0.559889	0.543199	0.530503	0.479078	0.521357	0.482097	0.501365	0.453854	0.504072	0.377134	0.359764	0.370473	0.353906	0.365368	0.364112	0.356663	0.346693	0.399083
Q	ST-242	23	231	0.580379	0.674217	0.560112	0.632059	0.536055	0.516048	0.530292	0.513303	0.501231	0.465971	0.283712	0	0.0647074	0.278897	0.333716	0.322383	0.307415	0.32539	0.316298	0.355853	0.349119	0.325768	0.347535	0.346539	0.373957	0.371745	0.366471	0.491873	0.528048	0.519129	0.50009	0.407868	0.480672	0.435805	0.450792	0.37787	0.446456	0.300437	0.290692	0.31131	0.300546	0.316167	0.31102	0.311194	0.277378	0.351108
		23	233	0.5923	0.68908	0.567765	0.639139	0.542462	0.523724	0.537792	0.521204	0.51171	0.478144	0.279118	0.0647074	0	0.286166	0.344406	0.333196	0.315251	0.332267	0.321393	0.359054	0.35085	0.325359	0.349179	0.34642	0.383219	0.375006	0.371775	0.49661	0.532312	0.520072	0.501537	0.413625	0.486738	0.438663	0.455809	0.37991	0.444755	0.311437	0.29472	0.316539	0.303982	0.319448	0.314737	0.309255	0.285209	0.355704
		12	213	0.578924	0.586207	0.496145	0.571844	0.524254	0.487774	0.509247	0.491176	0.490524	0.45279	0.413994	0.278897	0.286166	0	0.103199	0.0975541	0.0830022	0.0924205	0.0676904	0.109896	0.129035	0.0965717	0.147962	0.137034	0.147992	0.150673	0.138455	0.317677	0.340285	0.344473	0.326385	0.20448	0.30047	0.255194	0.2653	0.271017	0.317972	0.24675	0.235724	0.261102	0.264899	0.271761	0.268399	0.280882	0.247267	0.296814
		12	228	0.566915	0.563347	0.510823	0.576383	0.521929	0.481316	0.502196	0.48782	0.481059	0.43989	0.451364	0.333716	0.344406	0.103199	0	0.0627089	0.0970875	0.0833289	0.0855062	0.102826	0.0952624	0.097662	0.107799	0.100844	0.0864761	0.0921223	0.0900787	0.306747	0.310083	0.321764	0.309009	0.194502	0.289522	0.245994	0.248821	0.288101	0.308358	0.277281	0.263061	0.284793	0.300892	0.304818	0.302618	0.325577	0.292875	0.310647
		12	224	0.570871	0.565929	0.512163	0.578815	0.510564	0.476179	0.495404	0.479601	0.471012	0.436466	0.440819	0.322383	0.333196	0.0975541	0.0627089	0	0.0657127	0.0548941	0.0799351	0.0906134	0.0946163	0.089907	0.115677	0.0933359	0.0988161	0.112201	0.117342	0.296503	0.305251	0.311931	0.300866	0.183918	0.274222	0.227779	0.239244	0.267561	0.300289	0.274283	0.254062	0.273009	0.28639	0.293804	0.289562	0.306578	0.275244	0.303976
		12	184	0.580382	0.561437	0.508629	0.581024	0.50642	0.474815	0.494367	0.476669	0.472936	0.441355	0.428291	0.307415	0.315251	0.0830022	0.0970875	0.0657127	0	0.0508804	0.0644975	0.0860909	0.104863	0.0839057	0.134932	0.114083	0.120743	0.143678	0.138784	0.281835	0.300756	0.302773	0.288965	0.169996	0.263085	0.216022	0.230474	0.24618	0.287973	0.251542	0.229311	0.247594	0.257815	0.264099	0.26041	0.272216	0.24379	0.282097
		12	227	0.573392	0.556147	0.514113	0.585274	0.512957	0.479482	0.499343	0.482842	0.478429	0.44664	0.436648	0.32539	0.332267	0.0924205	0.0833289	0.0548941	0.0508804	0	0.0570276	0.0643634	0.0900213	0.0753822	0.121977	0.101768	0.0989215	0.123207	0.119302	0.272066	0.28541	0.290033	0.278163	0.160573	0.253005	0.206311	0.218909	0.25971	0.293424	0.26425	0.24179	0.260431	0.272185	0.276753	0.273926	0.28711	0.260288	0.290913
		12	181	0.570352	0.558983	0.513743	0.588047	0.51708	0.479376	0.501041	0.484608	0.485374	0.449458	0.435495	0.316298	0.321393	0.0676904	0.0855062	0.0799351	0.0644975	0.0570276	0	0.0638867	0.0827836	0.0617018	0.116232	0.112147	0.101568	0.118114	0.10039	0.276347	0.291717	0.297091	0.282073	0.161129	0.262433	0.215979	0.223529	0.272893	0.302321	0.251359	0.236251	0.257079	0.267888	0.268785	0.267903	0.28444	0.257027	0.284656
		12	196	0.573551	0.555229	0.526089	0.598048	0.531688	0.494683	0.51557	0.499437	0.500781	0.469612	0.461433	0.355853	0.359054	0.109896	0.102826	0.0906134	0.0860909	0.0643634	0.0638867	0	0.0877968	0.0807492	0.129114	0.112752	0.0992167	0.116394	0.105969	0.262992	0.269875	0.278286	0.26708	0.152327	0.244353	0.200447	0.209762	0.281161	0.308207	0.285848	0.266862	0.284848	0.297097	0.298004	0.295655	0.309294	0.286642	0.311386
		12	203	0.55206	0.566475	0.516154	0.582304	0.510848	0.472327	0.492392	0.479376	0.475682	0.439617	0.455878	0.349119	0.35085	0.129035	0.0952624	0.0946163	0.104863	0.0900213	0.0827836	0.0877968	0	0.0561067	0.0677913	0.0788575	0.0834681	0.0895463	0.0796694	0.280966	0.281903	0.284213	0.276528	0.171557	0.269095	0.215872	0.224711	0.291288	0.296798	0.283568	0.262277	0.276185	0.292521	0.293497	0.29364	0.315046	0.291125	0.292204
		12	201	0.570206	0.573413	0.507024	0.575674	0.510618	0.475545	0.495364	0.480645	0.477942	0.443099	0.438936	0.325768	0.325359	0.0965717	0.097662	0.089907	0.0839057	0.0753822	0.0617018	0.0807492	0.0561067	0	0.0842248	0.0781017	0.10979	0.112787	0.102989	0.289939	0.300577	0.299363	0.288218	0.178115	0.277579	0.223443	0.236237	0.271437	0.287905	0.266461	0.240017	0.258578	0.270557	0.273511	0.272902	0.288499	0.264926	0.281472
A	ST-88	12	183	0.558338	0.581869	0.518654	0.58087	0.514657	0.47676	0.495037	0.484809	0.474063	0.432475	0.463427	0.347535	0.349179	0.147962	0.107799	0.115677	0.134932	0.121977	0.116232	0.129114	0.0677913	0.0842248	0	0.0739538	0.118555	0.0953276	0.0966378	0.321403	0.319992	0.322147	0.315263	0.215155	0.307892	0.254295	0.260935	0.305251	0.304733	0.290486	0.268195	0.282895	0.299109	0.303438	0.304126	0.327185	0.300057	0.297412
		12	221	0.578782	0.587378	0.503325	0.563681	0.509266	0.47508	0.49273	0.480382	0.470754	0.435987	0.45237	0.346539	0.34642	0.137034	0.100844	0.0933359	0.114083	0.101768	0.112147	0.112752	0.0788575	0.0781017	0.0739538	0	0.129491	0.0990477	0.119826	0.318883	0.317323	0.318175	0.30972	0.210888	0.299139	0.242941	0.256012	0.274376	0.283549	0.294612	0.263605	0.280162	0.295922	0.303756	0.300516	0.31824	0.29531	0.304785
		12	235	0.551527	0.540159	0.530371	0.594896	0.512303	0.470283	0.491962	0.478278	0.474102	0.43721	0.483149	0.373957	0.383219	0.147992	0.0864761	0.0988161	0.120743	0.0989215	0.101568	0.0992167	0.0834681	0.10979	0.118555	0.129491	0	0.101865	0.0813659	0.266889	0.264996	0.277984	0.271147	0.162695	0.257627	0.219674	0.218699	0.301641	0.308383	0.300043	0.285907	0.301326	0.321379	0.317436	0.318932	0.342181	0.314982	0.316178
		12	214	0.570433	0.584072	0.53949	0.601692	0.540323	0.496768	0.515514	0.505215	0.498585	0.457194	0.48188	0.371745	0.375006	0.150673	0.0921223	0.112201	0.143678	0.123207	0.118114	0.116394	0.0895463	0.112787	0.0953276	0.0990477	0.101865	0	0.0590105	0.320108	0.309345	0.323347	0.313735	0.211423	0.296363	0.251078	0.250957	0.331027	0.337409	0.325274	0.315867	0.331777	0.346081	0.34956	0.35001	0.371813	0.346187	0.350543
		12	217	0.553935	0.562895	0.533378	0.600175	0.530212	0.483997	0.505016	0.493902	0.491163	0.448248	0.481444	0.366471	0.371775	0.138455	0.0900787	0.117342	0.138784	0.119302	0.10039	0.105969	0.0796694	0.102989	0.0966378	0.119826	0.0813659	0.0590105	0	0.298669	0.293561	0.307861	0.296711	0.189869	0.283095	0.240357	0.2369	0.329511	0.334117	0.305688	0.30124	0.317273	0.332484	0.331316	0.333631	0.357799	0.330501	0.331672
A	ST-88	12	154	0.562312	0.451286	0.589785	0.673804	0.520782	0.486965	0.505785	0.491483	0.532259	0.5148	0.528736	0.491873	0.49661	0.317677	0.306747	0.296503	0.281835	0.272066	0.276347	0.262992	0.280966	0.289939	0.321403	0.318883	0.266889	0.320108	0.298669	0	0.0875282	0.0796315	0.0780256	0.123002	0.0821216	0.110834	0.101887	0.359939	0.358189	0.310343	0.324558	0.309166	0.316159	0.302537	0.307188	0.318623	0.325334	0.30486
		12	168	0.570141	0.454189	0.601425	0.677872	0.539093	0.501707	0.519457	0.509041	0.545522	0.526366	0.559889	0.528048	0.532312	0.340285	0.310083	0.305251	0.300756	0.28541	0.291717	0.269875	0.281903	0.300577	0.319992	0.317323	0.264996	0.309345	0.293561	0.0875282	0	0.0659848	0.0771793	0.146218	0.107271	0.129373	0.109869	0.387624	0.369394	0.348729	0.358837	0.34459	0.357784	0.344283	0.348902	0.366832	0.37226	0.33664
		12	167	0.566566	0.462689	0.599121	0.675103	0.523416	0.490643	0.507232	0.496326	0.535139	0.519835	0.543199	0.519129	0.520072	0.344473	0.321764	0.311931	0.302773	0.290033	0.297091	0.278286	0.284213	0.299363	0.322147	0.318175	0.277984	0.323347	0.307861	0.0796315	0.0659848	0	0.0634751	0.152513	0.115849	0.123905	0.122032	0.374124	0.354514	0.34045	0.343624	0.326653	0.338595	0.324996	0.329762	0.343328	0.354823	0.316696
		12	172	0.572132	0.458924	0.584689	0.665785	0.523984	0.48892	0.506226	0.495024	0.535377	0.516673	0.530503	0.50009	0.501537	0.326385	0.309009	0.300866	0.288965	0.278163	0.282073	0.26708	0.276528	0.288218	0.315263	0.30972	0.271147	0.313735	0.296711	0.0780256	0.0771793	0.0634751	0	0.135375	0.111221	0.114529	0.103143	0.364521	0.347589	0.313706	0.323118	0.305475	0.317343	0.30267	0.306971	0.323318	0.335449	0.296098
		12	190	0.550308	0.482725	0.541122	0.623854	0.503104	0.464844	0.485033	0.470088	0.495911	0.468861	0.479078	0.407868	0.413625	0.20448	0.194502	0.183918	0.169996	0.160573	0.161129	0.152327	0.171557	0.178115	0.215155	0.210888	0.162695	0.211423	0.189869	0.123002	0.146218	0.152513	0.135375	0	0.117336	0.0842217	0.0821918	0.300789	0.310017	0.253315	0.262633	0.25703	0.267064	0.259989	0.26154	0.279101	0.271339	0.266008
		12	182	0.568293	0.473109	0.593028	0.677943	0.530833	0.49734	0.513378	0.499462	0.537244	0.51903	0.521357	0.480672	0.486738	0.30047	0.289522	0.274222	0.263085	0.253005	0.262433	0.244353	0.269095	0.277579	0.307892	0.299139	0.257627	0.296363	0.283095	0.0821216	0.107271	0.115849	0.111221	0.117336	0	0.0737979	0.0708842	0.360431	0.372986	0.316977	0.336832	0.320045	0.320427	0.316281	0.318803	0.327145	0.32891	0.325294
		12	178	0.554746	0.488368	0.560383	0.644206	0.508538	0.474809	0.490446	0.477154	0.508884	0.487806	0.482097	0.435805	0.438663	0.255194	0.245994	0.227779	0.216022	0.206311	0.215979	0.200447	0.215872	0.223443	0.254295	0.242941	0.219674	0.251078	0.240357	0.110834	0.129373	0.123905	0.114529	0.0842217	0.0737979	0	0.0552284	0.321498	0.332041	0.279613	0.291271	0.275155	0.277442	0.27607	0.27753	0.288135	0.289033	0.28329
		12	189	0.552372	0.469126	0.563556	0.649207	0.516215	0.477491	0.494334	0.48241	0.516257	0.490903	0.501365	0.450792	0.455809	0.2653	0.248821	0.239244	0.230474	0.218909	0.223529	0.209762	0.224711	0.236237	0.260935	0.256012	0.218699	0.250957	0.2369	0.101887	0.109869	0.122032	0.103143	0.0821918	0.0708842	0.0552284	0	0.339347	0.342542	0.281537	0.303237	0.286699	0.291506	0.28696	0.289486	0.306968	0.30545	0.289011
O	ST-1072	21	49	0.626664	0.528961	0.452587	0.518006	0.434815	0.426691	0.440702	0.420092	0.417466	0.404488	0.453854	0.37787	0.37991	0.271017	0.288101	0.267561	0.24618	0.25971	0.272893	0.281161	0.291288	0.271437	0.305251	0.274376	0.301641	0.331027	0.329511	0.359939	0.387624	0.374124	0.364521	0.300789	0.360431	0.321498	0.339347	0	0.135314	0.297658	0.252493	0.260932	0.27997	0.283917	0.273692	0.270274	0.261276	0.295679
O	ST-1072	21	48	0.629786	0.502283	0.450127	0.503822	0.424694	0.413595	0.427737	0.41407	0.414209	0.397987	0.504072	0.446456	0.444755	0.317972	0.308358	0.300289	0.287973	0.293424	0.302321	0.308207	0.296798	0.287905	0.304733	0.283549	0.308383	0.337409	0.334117	0.358189	0.369394	0.354514	0.347589	0.310017	0.372986	0.332041	0.342542	0.135314	0	0.323112	0.273803	0.276715	0.31138	0.304358	0.298513	0.310923	0.311101	0.28649
C	ST-50	11	33	0.556585	0.496629	0.481107	0.577846	0.499128	0.468587	0.488615	0.472446	0.494404	0.455961	0.377134	0.300437	0.311437	0.24675	0.277281	0.274283	0.251542	0.26425	0.251359	0.285848	0.283568	0.266461	0.290486	0.294612	0.300043	0.325274	0.305688	0.310343	0.348729	0.34045	0.313706	0.253315	0.316977	0.279613	0.281537	0.297658	0.323112	0	0.117443	0.0997661	0.10111	0.099197	0.0964427	0.139583	0.115903	0.125472
		11	44	0.5766	0.5125	0.475944	0.560085	0.48854	0.468789	0.488197	0.470558	0.478486	0.448738	0.359764	0.290692	0.29472	0.235724	0.263061	0.254062	0.229311	0.24179	0.236251	0.266862	0.262277	0.240017	0.268195	0.263605	0.285907	0.315867	0.30124	0.324558	0.358837	0.343624	0.323118	0.262633	0.336832	0.291271	0.303237	0.252493	0.273803	0.117443	0	0.068778	0.101275	0.0967306	0.0834726	0.112228	0.0976085	0.115375
		11	145	0.56697	0.500588	0.475822	0.563741	0.476555	0.45692	0.474607	0.458587	0.4727	0.443924	0.370473	0.31131	0.316539	0.261102	0.284793	0.273009	0.247594	0.260431	0.257079	0.284848	0.276185	0.258578	0.282895	0.280162	0.301326	0.331777	0.317273	0.309166	0.34459	0.326653	0.305475	0.25703	0.320045	0.275155	0.286699	0.260932	0.276715	0.0997661	0.068778	0	0.0697564	0.0650237	0.0510152	0.0987805	0.0910414	0.0705758
		11	186	0.577141	0.524171	0.488704	0.581219	0.493377	0.474237	0.490264	0.473466	0.493691	0.464649	0.353906	0.300546	0.303982	0.264899	0.300892	0.28639	0.257815	0.272185	0.267888	0.297097	0.292521	0.270557	0.299109	0.295922	0.321379	0.346081	0.332484	0.316159	0.357784	0.338595	0.317343	0.267064	0.320427	0.277442	0.291506	0.27997	0.31138	0.10111	0.101275	0.0697564	0	0.0611486	0.0492235	0.0705449	0.0649313	0.108348
		11	65	0.575855	0.509749	0.489789	0.582716	0.484797	0.463845	0.481991	0.46536	0.487878	0.458639	0.365368	0.316167	0.319448	0.271761	0.304818	0.293804	0.264099	0.276753	0.268785	0.298004	0.293497	0.273511	0.303438	0.303756	0.317436	0.34956	0.331316	0.302537	0.344283	0.324996	0.30267	0.259989	0.316281	0.27607	0.28696	0.283917	0.304358	0.099197	0.0967306	0.0650237	0.0611486	0	0.0469651	0.0838843	0.0861003	0.0867337
		11	150	0.577029	0.508538	0.487521	0.579606	0.486863	0.467229	0.485302	0.468043	0.48958	0.462019	0.364112	0.31102	0.314737	0.268399	0.302618	0.289562	0.26041	0.273926	0.267903	0.295655	0.29364	0.272902	0.304126	0.300516	0.318932	0.35001	0.333631	0.307188	0.348902	0.329762	0.306971	0.26154	0.318803	0.27753	0.289486	0.273692	0.298513	0.0964427	0.0834726	0.0510152	0.0492235	0.0469651	0	0.0723872	0.0738633	0.0899354
C	ST-50	11	8	0.598572	0.526981	0.49923	0.591206	0.4944	0.482466	0.498607	0.479232	0.499669	0.479196	0.356663	0.311194	0.309255	0.280882	0.325577	0.306578	0.272216	0.28711	0.28444	0.309294	0.315046	0.288499	0.327185	0.31824	0.342181	0.371813	0.357799	0.318623	0.366832	0.343328	0.323318	0.279101	0.327145	0.288135	0.306968	0.270274	0.310923	0.139583	0.112228	0.0987805	0.0705449	0.0838843	0.0723872	0	0.0701586	0.13917
		11	52	0.578023	0.52623	0.486325	0.578792	0.49173	0.476059	0.49306	0.473058	0.487761	0.461782	0.346693	0.277378	0.285209	0.247267	0.292875	0.275244	0.24379	0.260288	0.257027	0.286642	0.291125	0.264926	0.300057	0.29531	0.314982	0.346187	0.330501	0.325334	0.37226	0.354823	0.335449	0.271339	0.32891	0.289033	0.30545	0.261276	0.311101	0.115903	0.0976085	0.0910414	0.0649313	0.0861003	0.0738633	0.0701586	0	0.140703
		11	142	0.557933	0.485722	0.480358	0.567664	0.475671	0.453995	0.471876	0.458802	0.477015	0.446332	0.399083	0.351108	0.355704	0.296814	0.310647	0.303976	0.282097	0.290913	0.284656	0.311386	0.292204	0.281472	0.297412	0.304785	0.316178	0.350543	0.331672	0.30486	0.33664	0.316696	0.296098	0.266008	0.325294	0.28329	0.289011	0.295679	0.28649	0.125472	0.115375	0.0705758	0.108348	0.0867337	0.0899354	0.13917	0.140703	0
		11	134	0.550583	0.46891	0.478278	0.563829	0.46986	0.446537	0.465883	0.451711	0.471106	0.44022	0.406161	0.361803	0.371045	0.302407	0.306728	0.301698	0.283738	0.291232	0.288917	0.315425	0.296474	0.291148	0.304599	0.310255	0.311086	0.351352	0.332877	0.293636	0.323551	0.306758	0.288426	0.261075	0.315612	0.279061	0.282015	0.296544	0.28757	0.128589	0.12769	0.0913284	0.12946	0.108527	0.111942	0.162056	0.157522	0.0644714
		11	127	0.555157	0.474572	0.468873	0.55299	0.464206	0.44287	0.461845	0.447332	0.459912	0.428995	0.405862	0.349569	0.359727	0.284213	0.287765	0.280201	0.262808	0.271419	0.271917	0.297513	0.280258	0.273569	0.285137	0.288317	0.295204	0.333767	0.317973	0.297122	0.324991	0.310607	0.292789	0.254508	0.313551	0.274868	0.27938	0.274493	0.270476	0.128497	0.116057	0.0826205	0.125772	0.109653	0.111207	0.158095	0.147442	0.0736992
		11	117	0.551399	0.474399	0.46632	0.551546	0.469633	0.442463	0.462824	0.449072	0.46043	0.424359	0.411578	0.342637	0.35329	0.268081	0.271249	0.267954	0.251978	0.261477	0.256642	0.28481	0.265512	0.2596	0.269338	0.27625	0.280428	0.31637	0.298356	0.301521	0.326705	0.316198	0.29505	0.249562	0.318316	0.277214	0.278234	0.278021	0.271069	0.114781	0.112873	0.087878	0.134262	0.116026	0.117381	0.172586	0.155078	0.0795778
		11	135	0.570012	0.463906	0.519224	0.611802	0.494194	0.475586	0.489702	0.476409	0.504365	0.478239	0.405539	0.390008	0.400075	0.344462	0.353554	0.34132	0.321725	0.328681	0.331819	0.352456	0.343121	0.336672	0.352308	0.355009	0.356279	0.392897	0.378689	0.290158	0.325986	0.307244	0.28918	0.279565	0.302683	0.275269	0.280097	0.334917	0.341844	0.157144	0.181706	0.135834	0.131918	0.128467	0.133024	0.162295	0.167855	0.121015
		11	199	0.566887	0.487036	0.487791	0.575374	0.476503	0.453908	0.470701	0.45787	0.482434	0.451043	0.399264	0.36568	0.372347	0.308189	0.316088	0.307689	0.290212	0.296885	0.296628	0.320698	0.302379	0.294455	0.306006	0.310219	0.323913	0.354504	0.340345	0.295331	0.324921	0.306972	0.289294	0.264287	0.307473	0.270114	0.275288	0.309811	0.307158	0.1393	0.152387	0.10731	0.10902	0.107407	0.112833	0.153852	0.152569	0.0858497
		11	140	0.569065	0.494305	0.501063	0.593582	0.491588	0.470942	0.486096	0.47273	0.499667	0.470944	0.385471	0.355514	0.358404	0.311266	0.331315	0.320649	0.296246	0.305978	0.301838	0.326139	0.313751	0.301158	0.321837	0.324201	0.339015	0.368274	0.352887	0.297133	0.333552	0.311684	0.290262	0.268749	0.310811	0.272092	0.279817	0.312724	0.318272	0.124072	0.138946	0.0889249	0.0814384	0.077225	0.0812255	0.117438	0.131079	0.0738326
		11	148	0.562585	0.473995	0.506267	0.597798	0.491225	0.469866	0.484563	0.47274	0.500181	0.471474	0.406085	0.381565	0.386494	0.329209	0.340103	0.331584	0.310202	0.317149	0.314915	0.33735	0.322261	0.314194	0.329735	0.3354	0.342585	0.375856	0.359369	0.288215	0.321787	0.300614	0.280624	0.269587	0.305907	0.270669	0.275177	0.326535	0.321904	0.143678	0.159936	0.111692	0.115181	0.105682	0.112114	0.149105	0.160717	0.0788027
		11	170	0.57892	0.443704	0.527776	0.617918	0.492848	0.475673	0.492273	0.477849	0.510907	0.489624	0.438773	0.426872	0.434742	0.368311	0.376174	0.365914	0.343049	0.348601	0.350227	0.366851	0.361676	0.355971	0.376922	0.379647	0.369807	0.417399	0.39813	0.273383	0.310676	0.28943	0.273369	0.2818	0.302329	0.282686	0.285239	0.337144	0.332719	0.186857	0.197325	0.15711	0.16607	0.144899	0.151924	0.176922	0.19294	0.130962
		11	171	0.566641	0.453042	0.508756	0.598956	0.486355	0.46574	0.48432	0.468308	0.497575	0.47114	0.405035	0.37671	0.386224	0.319796	0.333175	0.325334	0.303284	0.31036	0.307995	0.331714	0.326198	0.315988	0.340343	0.343621	0.334752	0.381299	0.360298	0.276924	0.317383	0.299848	0.279741	0.262414	0.303203	0.27676	0.2805	0.312702	0.31651	0.137423	0.142922	0.115502	0.126941	0.105646	0.107997	0.143407	0.147267	0.10118
		11	198	0.571026	0.453171	0.51726	0.611759	0.493839	0.468658	0.488123	0.473031	0.508064	0.47997	0.415652	0.392728	0.4006	0.328538	0.341925	0.335544	0.31287	0.318084	0.313442	0.33439	0.330455	0.322663	0.344751	0.350286	0.340653	0.382535	0.36094	0.262049	0.301223	0.284415	0.263524	0.255442	0.286434	0.263237	0.262744	0.331739	0.334501	0.142503	0.172083	0.136489	0.136171	0.114131	0.123456	0.157885	0.166785	0.11519
		11	66	0.588322	0.490532	0.51087	0.60657	0.501452	0.484388	0.500732	0.483612	0.51476	0.491739	0.378763	0.355935	0.356417	0.307616	0.339692	0.326763	0.296034	0.306276	0.301415	0.323217	0.326453	0.307279	0.341371	0.337419	0.348394	0.381959	0.364519	0.28581	0.331556	0.308703	0.286679	0.265119	0.301835	0.269267	0.280766	0.300997	0.321805	0.133823	0.133471	0.10425	0.0856611	0.0765619	0.0754222	0.0781678	0.111974	0.116715
		11	169	0.576893	0.467545	0.503486	0.593514	0.481916	0.466049	0.482426	0.466457	0.493678	0.47221	0.40086	0.379976	0.386879	0.325286	0.340474	0.326297	0.301331	0.309662	0.312647	0.330835	0.327161	0.316015	0.34078	0.338004	0.342342	0.384232	0.368105	0.276588	0.316116	0.293732	0.276341	0.263668	0.295637	0.265804	0.274758	0.298656	0.307267	0.154354	0.148781	0.107277	0.112671	0.101903	0.101153	0.124787	0.139464	0.100763
		11	12	0.573264	0.470809	0.500635	0.592958	0.493136	0.476848	0.493719	0.477329	0.500372	0.476706	0.393873	0.363859	0.370471	0.315789	0.335619	0.323294	0.295343	0.30584	0.305082	0.327619	0.324743	0.31128	0.339343	0.339093	0.33947	0.381672	0.363273	0.285856	0.327571	0.306748	0.287117	0.265858	0.307226	0.276075	0.284172	0.299742	0.310925	0.130827	0.130329	0.0921249	0.104968	0.082039	0.0863335	0.11334	0.126899	0.0913866
		11	155	0.573019	0.467688	0.505132	0.59704	0.486876	0.469144	0.485074	0.470127	0.497056	0.472399	0.396575	0.370778	0.377379	0.320275	0.336994	0.325402	0.300551	0.310697	0.309071	0.331853	0.325548	0.314014	0.33781	0.337521	0.342344	0.380307	0.363741	0.284912	0.324012	0.303461	0.282791	0.265983	0.303255	0.271183	0.278408	0.303756	0.310505	0.130616	0.13628	0.0912829	0.101418	0.0865306	0.0859263	0.119984	0.134027	0.0839382
		11	151	0.571526	0.472223	0.496084	0.590408	0.489006	0.467457	0.485443	0.470298	0.495606	0.467968	0.396119	0.355747	0.361355	0.301986	0.324341	0.315542	0.288482	0.299239	0.292907	0.31724	0.313637	0.299732	0.326018	0.326559	0.331855	0.367683	0.348368	0.290262	0.329022	0.311158	0.286016	0.260603	0.309265	0.274335	0.279335	0.297997	0.305618	0.105402	0.118284	0.0753141	0.096019	0.0703578	0.0687315	0.114809	0.125975	0.0728926
		11	158	0.57915	0.460713	0.516877	0.612898	0.49852	0.476003	0.494059	0.477921	0.511369	0.486077	0.398673	0.374102	0.379813	0.314717	0.336564	0.326916	0.298856	0.308514	0.303822	0.324142	0.328179	0.315314	0.345977	0.3436	0.340735	0.379706	0.360517	0.267059	0.309261	0.29149	0.266382	0.25283	0.28764	0.260725	0.265218	0.309704	0.322728	0.126381	0.146257	0.113491	0.117119	0.0953391	0.0955764	0.124376	0.143046	0.116702
		11	138	0.579429	0.466573	0.486862	0.573274	0.466102	0.448047	0.468132	0.450978	0.476297	0.452345	0.413658	0.380743	0.389359	0.326436	0.337163	0.326677	0.304185	0.313236	0.314329	0.337121	0.328182	0.31954	0.342294	0.341681	0.337904	0.385592	0.366688	0.287303	0.324542	0.304688	0.287453	0.271107	0.31334	0.28505	0.290926	0.298776	0.299176	0.15608	0.150698	0.119142	0.140975	0.117846	0.120935	0.153152	0.161419	0.106301
		11	78	0.592341	0.463433	0.513034	0.606524	0.504013	0.489045	0.507545	0.488545	0.521312	0.500603	0.419776	0.40129	0.410596	0.353025	0.373628	0.361402	0.334122	0.344038	0.344424	0.365108	0.367542	0.354853	0.384888	0.383661	0.374652	0.422977	0.403055	0.291975	0.33881	0.319729	0.300681	0.290205	0.316033	0.297494	0.303006	0.328188	0.342952	0.168298	0.180295	0.149128	0.145898	0.12963	0.13308	0.14749	0.161266	0.144484
		11	76	0.604508	0.488221	0.498459	0.590205	0.504964	0.493411	0.511155	0.491209	0.519151	0.500197	0.3981	0.374741	0.381189	0.335633	0.3643	0.350055	0.318605	0.331198	0.331479	0.35427	0.358374	0.33981	0.375299	0.369576	0.371391	0.416323	0.398343	0.309333	0.357369	0.335425	0.315588	0.295396	0.330876	0.305244	0.316509	0.301712	0.324444	0.163219	0.151305	0.127854	0.12407	0.112077	0.108884	0.109807	0.130564	0.138167
		11	75	0.603108	0.483687	0.505908	0.595789	0.497648	0.48627	0.503672	0.485142	0.514988	0.496637	0.413129	0.395506	0.400378	0.351654	0.374467	0.360947	0.331092	0.34169	0.342802	0.364027	0.364078	0.348384	0.380833	0.377297	0.376541	0.423763	0.404971	0.299267	0.346587	0.321511	0.303441	0.294996	0.326703	0.302452	0.312434	0.312769	0.324231	0.178125	0.168541	0.139892	0.140641	0.1214	0.124398	0.130613	0.156305	0.134596
		11	77	0.594737	0.475738	0.50414	0.596423	0.496728	0.482233	0.500363	0.481626	0.511239	0.489853	0.408712	0.382772	0.390932	0.337994	0.360942	0.348724	0.320151	0.331306	0.331057	0.353832	0.354895	0.339655	0.37082	0.368868	0.364778	0.411861	0.392392	0.295646	0.342768	0.321927	0.302207	0.286294	0.319581	0.296291	0.303893	0.312157	0.328661	0.154878	0.15805	0.127329	0.126957	0.108193	0.111013	0.126317	0.140594	0.126237
D	ST-116	15	41	0.620251	0.589667	0.48548	0.574783	0.531883	0.508901	0.530528	0.507795	0.515159	0.486179	0.352403	0.244668	0.249837	0.202928	0.272996	0.257357	0.222883	0.243469	0.233072	0.263559	0.28857	0.25353	0.300852	0.285169	0.311524	0.329099	0.316807	0.373319	0.415892	0.40759	0.384962	0.296099	0.368385	0.327918	0.344087	0.267034	0.340981	0.178313	0.164213	0.188749	0.177583	0.186161	0.1771	0.172203	0.143487	0.245575
D	ST-116	15	4	0.586388	0.567179	0.45338	0.529592	0.501708	0.477472	0.500066	0.482442	0.476243	0.440605	0.378849	0.272721	0.276079	0.20304	0.233917	0.229157	0.204339	0.220609	0.208435	0.245023	0.228119	0.204975	0.229127	0.231674	0.259487	0.283819	0.268537	0.36393	0.391418	0.380385	0.362341	0.279928	0.373506	0.322449	0.333101	0.258038	0.276076	0.171247	0.117452	0.143348	0.170501	0.16346	0.162214	0.19059	0.160753	0.172077
D		15	5	0.584151	0.570047	0.457487	0.538395	0.50644	0.482883	0.505426	0.486226	0.481168	0.445802	0.368389	0.252539	0.259111	0.197102	0.240038	0.232954	0.205002	0.223324	0.209914	0.248449	0.238159	0.211906	0.239549	0.244231	0.267696	0.29356	0.275636	0.36725	0.400848	0.389984	0.372008	0.284122	0.374448	0.325595	0.337345	0.262574	0.295614	0.161047	0.118668	0.144004	0.160192	0.157923	0.156091	0.178943	0.139965	0.178769
M	ST-1070	3	212	0.538537	0.588634	0.414631	0.489338	0.510576	0.495933	0.51544	0.495779	0.490338	0.466948	0.430185	0.372506	0.383476	0.30926	0.330943	0.318538	0.31032	0.321681	0.321931	0.342281	0.330264	0.320168	0.334733	0.329437	0.350889	0.373106	0.362165	0.408977	0.439611	0.429071	0.421213	0.35006	0.409641	0.372001	0.384634	0.313605	0.339265	0.275385	0.275034	0.267344	0.280106	0.282365	0.28457	0.296004	0.267642	0.284163
M	ST-1070	3	209	0.543807	0.585603	0.425127	0.498556	0.491253	0.47688	0.495155	0.475874	0.463081	0.437644	0.384946	0.30824	0.315833	0.248827	0.273859	0.256689	0.244564	0.258534	0.261817	0.286136	0.269779	0.254253	0.271647	0.264074	0.298821	0.319803	0.312623	0.385458	0.416081	0.402045	0.393423	0.31251	0.384797	0.336828	0.354753	0.258114	0.292994	0.231561	0.205717	0.207024	0.221549	0.227859	0.227921	0.237486	0.205903	0.235355
		3	216	0.545954	0.58832	0.415403	0.487061	0.501114	0.48358	0.502554	0.484218	0.468947	0.438683	0.391187	0.30745	0.317198	0.244014	0.263598	0.25178	0.24408	0.257372	0.259223	0.286355	0.266752	0.252484	0.264015	0.258136	0.294434	0.310561	0.304201	0.398481	0.425444	0.415169	0.404839	0.319867	0.396867	0.348527	0.363151	0.26752	0.296456	0.233479	0.211502	0.21626	0.233523	0.240423	0.239985	0.255598	0.220133	0.243509
S	ST-1071	7	42	0.580112	0.628634	0.437813	0.50445	0.515893	0.499143	0.519997	0.499732	0.492578	0.467621	0.397656	0.288803	0.289154	0.238374	0.286271	0.272181	0.25482	0.269035	0.265434	0.294094	0.288812	0.26396	0.297027	0.283944	0.314447	0.336489	0.325671	0.410468	0.444409	0.430536	0.415438	0.332276	0.41579	0.370025	0.389723	0.274142	0.313743	0.264038	0.224658	0.25126	0.262212	0.267572	0.256033	0.257298	0.238378	0.285655
S	ST-1071	7	47	0.612788	0.647577	0.472174	0.545964	0.537624	0.526603	0.545947	0.522633	0.525254	0.508958	0.388328	0.295479	0.288595	0.264509	0.332572	0.310564	0.282073	0.298735	0.294652	0.316335	0.331138	0.29842	0.346544	0.325882	0.35934	0.380529	0.369988	0.418203	0.4612	0.443673	0.42886	0.350168	0.419799	0.378538	0.404194	0.284937	0.350229	0.285929	0.247338	0.272032	0.26868	0.276901	0.264062	0.24373	0.235947	0.31545
K	ST-168	17	146	0.536885	0.492223	0.524674	0.591754	0.470662	0.447432	0.465727	0.448462	0.476025	0.447712	0.48086	0.408226	0.419175	0.340248	0.337838	0.340909	0.333398	0.335558	0.331021	0.349619	0.336429	0.337355	0.347531	0.357571	0.332754	0.37193	0.350363	0.347679	0.370761	0.3626	0.35902	0.320056	0.368562	0.348667	0.348663	0.352281	0.35477	0.285673	0.293605	0.299513	0.309458	0.304574	0.305124	0.318047	0.303155	0.297936
R	ST-50	10	128	0.593721	0.438134	0.603743	0.6596	0.522321	0.505334	0.517003	0.504734	0.534051	0.516099	0.624568	0.576847	0.593381	0.503556	0.484458	0.489652	0.490517	0.488976	0.490165	0.499648	0.491086	0.499266	0.503236	0.51369	0.468128	0.514372	0.492618	0.440833	0.453552	0.452233	0.45658	0.447472	0.464647	0.465563	0.457585	0.473853	0.462308	0.436963	0.453724	0.453711	0.465759	0.462316	0.459696	0.471113	0.461257	0.442948
		10	143	0.586265	0.458581	0.57797	0.641988	0.49888	0.480078	0.494282	0.477179	0.506605	0.489056	0.561602	0.497246	0.509345	0.416794	0.411996	0.412958	0.407596	0.407508	0.406927	0.415803	0.418759	0.419187	0.434378	0.43851	0.401084	0.443034	0.422165	0.387526	0.408386	0.405247	0.407148	0.379045	0.404956	0.399886	0.398092	0.399362	0.410009	0.3753	0.385246	0.39326	0.39976	0.399738	0.395146	0.396592	0.388034	0.396422
R	ST-50	10	69	0.587401	0.449376	0.583874	0.64201	0.504181	0.486365	0.499771	0.485862	0.515943	0.497809	0.594664	0.536606	0.548902	0.456398	0.445125	0.448858	0.445866	0.4446	0.442871	0.452541	0.446172	0.449988	0.459105	0.468952	0.428762	0.473609	0.450325	0.410974	0.427201	0.422736	0.426738	0.408655	0.435379	0.430658	0.425868	0.435747	0.427064	0.403101	0.412237	0.416557	0.427403	0.424485	0.42097	0.428206	0.420522	0.40854
		10	97	0.589133	0.45575	0.574953	0.635238	0.509236	0.489747	0.504702	0.488469	0.517388	0.496301	0.581979	0.518516	0.535641	0.449046	0.440956	0.446595	0.442995	0.444122	0.442395	0.456711	0.453265	0.455001	0.466827	0.476012	0.430857	0.478967	0.454673	0.423485	0.445123	0.443788	0.443615	0.416106	0.446286	0.443041	0.438068	0.430808	0.433325	0.392521	0.407649	0.414024	0.423874	0.421272	0.417463	0.426306	0.412192	0.411115
H	ST-133	6	166	0.592289	0.438255	0.593838	0.645937	0.508344	0.496635	0.50777	0.495369	0.523996	0.510967	0.600084	0.560695	0.571302	0.488852	0.471068	0.474046	0.47029	0.469194	0.470959	0.477709	0.468374	0.473802	0.481888	0.489193	0.451469	0.502366	0.481135	0.424647	0.43728	0.427766	0.432746	0.431046	0.456669	0.449712	0.446879	0.437512	0.416297	0.425206	0.415353	0.419849	0.4382	0.432307	0.426238	0.436213	0.433444	0.408211
		6	179	0.601843	0.431669	0.617007	0.673803	0.534736	0.521448	0.532076	0.519962	0.555361	0.539823	0.607249	0.57635	0.58832	0.506575	0.49221	0.496805	0.492508	0.490827	0.489678	0.497728	0.491177	0.496176	0.504005	0.514687	0.473375	0.521706	0.498697	0.43663	0.450856	0.443832	0.44808	0.447536	0.466965	0.465205	0.459899	0.470802	0.452667	0.437001	0.436038	0.440258	0.453799	0.447429	0.443564	0.452555	0.448802	0.426915
H	ST-133	6	205	0.56846	0.477017	0.577997	0.631944	0.522813	0.500223	0.512485	0.500438	0.520839	0.494763	0.583488	0.515917	0.531725	0.44232	0.425625	0.43398	0.43797	0.435491	0.433677	0.444621	0.435313	0.440556	0.440849	0.454487	0.415779	0.455804	0.434133	0.442756	0.455044	0.454703	0.456242	0.423085	0.460612	0.449682	0.445004	0.438861	0.434335	0.408889	0.413048	0.423284	0.436475	0.437854	0.431319	0.444085	0.426149	0.419932
H	ST-133	6	220	0.568264	0.422984	0.601221	0.660118	0.531048	0.50464	0.515272	0.508893	0.536754	0.508107	0.615914	0.567458	0.583277	0.493566	0.466592	0.477793	0.481189	0.477528	0.47519	0.485999	0.46934	0.481675	0.476297	0.495698	0.447007	0.490047	0.466798	0.434072	0.439196	0.440068	0.441072	0.435184	0.460278	0.455666	0.44258	0.480686	0.455377	0.421766	0.438815	0.43722	0.454361	0.448543	0.44681	0.467794	0.456702	0.418247
H	ST-133	6	229	0.580242	0.450797	0.599801	0.648952	0.529066	0.504246	0.515628	0.508227	0.528565	0.501049	0.618727	0.56004	0.574034	0.481969	0.453863	0.466781	0.47279	0.468515	0.465249	0.47477	0.458731	0.469376	0.462777	0.479574	0.438113	0.475586	0.454714	0.459862	0.461391	0.463077	0.464783	0.446265	0.482876	0.472569	0.462243	0.473312	0.447024	0.438139	0.441533	0.449117	0.469432	0.465665	0.460877	0.480355	0.467024	0.436509
G	ST-93	9	239	0.48429	0.511079	0.646767	0.718929	0.527781	0.492968	0.510668	0.498174	0.520741	0.493239	0.576105	0.502642	0.515458	0.436534	0.423594	0.430941	0.439881	0.431478	0.426794	0.432358	0.430815	0.439037	0.434584	0.447976	0.419893	0.434179	0.417293	0.410225	0.42175	0.43281	0.431038	0.395658	0.406077	0.405174	0.39102	0.501577	0.513441	0.400372	0.444731	0.436064	0.439487	0.442067	0.443016	0.457547	0.439223	0.434043
E	ST-116	7	25	0.542167	0.503656	0.531417	0.626631	0.551981	0.519704	0.540607	0.521912	0.559031	0.530575	0.503263	0.427523	0.438676	0.357661	0.381034	0.37977	0.361686	0.367683	0.358435	0.374985	0.391284	0.383765	0.411733	0.411217	0.387261	0.419313	0.396453	0.329438	0.368988	0.368566	0.347483	0.313903	0.340372	0.333423	0.328212	0.40782	0.436552	0.243035	0.312867	0.301841	0.30308	0.295511	0.296217	0.3061	0.301924	0.314216
D	ST-116	15	120	0.517059	0.574438	0.557987	0.615711	0.603242	0.556211	0.579107	0.572575	0.583161	0.532967	0.647718	0.537975	0.554932	0.458544	0.434106	0.45891	0.469645	0.466444	0.452604	0.474025	0.447274	0.461744	0.441562	0.469539	0.434023	0.452888	0.429027	0.487463	0.490861	0.502945	0.490727	0.450536	0.504103	0.489658	0.470728	0.541537	0.517538	0.408659	0.460881	0.456763	0.480481	0.468751	0.474958	0.511735	0.487888	0.44142
		15	121	0.518844	0.582067	0.579724	0.640722	0.618511	0.570506	0.593044	0.586217	0.600753	0.550858	0.661718	0.550615	0.569062	0.477285	0.457142	0.481545	0.490992	0.488667	0.473848	0.495002	0.47333	0.486849	0.470162	0.497465	0.457071	0.476888	0.451734	0.5013	0.507301	0.521359	0.507309	0.46758	0.517105	0.506796	0.486298	0.564018	0.546374	0.425195	0.484674	0.479739	0.500867	0.48908	0.495304	0.530904	0.506142	0.466189
		14	119	0.519875	0.565874	0.583307	0.644464	0.624363	0.577791	0.599832	0.592916	0.608944	0.560901	0.66608	0.567292	0.586816	0.488353	0.463908	0.487605	0.498466	0.494762	0.48225	0.501839	0.480349	0.49534	0.477172	0.504355	0.462145	0.483492	0.45937	0.494486	0.498393	0.513421	0.501448	0.467664	0.509728	0.502659	0.481333	0.571458	0.551777	0.428307	0.488611	0.481608	0.502243	0.490456	0.497772	0.533307	0.509302	0.466169
D	ST-116	14	59	0.524947	0.544385	0.565301	0.64055	0.612026	0.566408	0.587016	0.578834	0.606055	0.558571	0.62749	0.538693	0.558024	0.472218	0.460091	0.479547	0.4815	0.481204	0.467416	0.490913	0.473999	0.484407	0.476012	0.501219	0.457954	0.483592	0.457535	0.45642	0.469946	0.481643	0.466442	0.438514	0.472554	0.468339	0.446618	0.548723	0.538082	0.379396	0.453873	0.440865	0.453408	0.44113	0.450802	0.484113	0.463636	0.424553
		8	109	0.525298	0.54022	0.562298	0.628068	0.602057	0.559517	0.580669	0.573513	0.59426	0.551697	0.660971	0.567906	0.584897	0.486664	0.467876	0.486846	0.490462	0.488195	0.476888	0.496122	0.477219	0.489816	0.480159	0.503119	0.460121	0.489983	0.464002	0.462172	0.470813	0.481413	0.468864	0.446207	0.483779	0.478826	0.457812	0.545623	0.52372	0.40723	0.466934	0.455865	0.477162	0.461943	0.469901	0.502744	0.485883	0.436861
E	ST-116	7	105	0.515454	0.511817	0.56431	0.639349	0.588352	0.546595	0.568491	0.558909	0.585919	0.545371	0.630008	0.542721	0.558989	0.462476	0.448657	0.464567	0.464715	0.46347	0.452456	0.470094	0.457461	0.46785	0.463502	0.484148	0.4417	0.473631	0.447111	0.423274	0.436415	0.445949	0.431935	0.411939	0.44465	0.441172	0.421013	0.522014	0.506784	0.366458	0.432278	0.418427	0.43791	0.422353	0.430184	0.461576	0.446604	0.402064
E	ST-116	8	110	0.520571	0.523379	0.562173	0.63414	0.59445	0.552078	0.574044	0.565061	0.592116	0.550694	0.640194	0.552932	0.569727	0.473675	0.459746	0.477129	0.47749	0.476704	0.464467	0.48317	0.468029	0.478796	0.472932	0.494873	0.453021	0.484118	0.456818	0.439907	0.451672	0.4615	0.447444	0.427219	0.461985	0.457894	0.437468	0.535054	0.516158	0.380203	0.445137	0.43188	0.451384	0.436033	0.443672	0.476168	0.460544	0.413094
		14	118	0.506804	0.557408	0.540424	0.601998	0.584568	0.540741	0.563246	0.555599	0.569959	0.524475	0.630216	0.527687	0.543391	0.447874	0.427811	0.447114	0.45397	0.452085	0.440086	0.460132	0.435741	0.448494	0.434671	0.45875	0.424239	0.449002	0.42469	0.45486	0.461159	0.46992	0.457691	0.424579	0.474114	0.460279	0.44328	0.519105	0.496122	0.38185	0.434599	0.426201	0.45091	0.437532	0.444277	0.478639	0.459277	0.409784
		15	122	0.523235	0.551512	0.558215	0.623854	0.598601	0.557655	0.579998	0.571176	0.587875	0.5445	0.645588	0.547548	0.565576	0.476255	0.460212	0.478989	0.483103	0.481795	0.469776	0.490864	0.471379	0.483032	0.472422	0.496919	0.456413	0.484988	0.458856	0.473123	0.483343	0.493752	0.481124	0.449638	0.492772	0.484863	0.4663	0.542203	0.524208	0.399068	0.458257	0.448492	0.470385	0.455343	0.463619	0.496484	0.475972	0.431899
		14	130	0.514955	0.535192	0.533677	0.603384	0.571916	0.534203	0.555982	0.545701	0.562817	0.52277	0.615701	0.518886	0.535834	0.444422	0.431123	0.444937	0.446481	0.446588	0.437124	0.457093	0.439642	0.449847	0.442793	0.463218	0.4273	0.456899	0.432815	0.435593	0.449662	0.456681	0.444757	0.412641	0.453731	0.444525	0.428324	0.501297	0.488083	0.362909	0.42103	0.409007	0.430657	0.416916	0.424675	0.454167	0.436079	0.395141
		14	104	0.511255	0.530377	0.545237	0.61554	0.581749	0.539394	0.562359	0.552713	0.572073	0.528286	0.619338	0.520789	0.53773	0.438745	0.423402	0.442126	0.444834	0.443956	0.430864	0.451191	0.4334	0.444192	0.435478	0.459103	0.419929	0.448666	0.421955	0.434628	0.445928	0.455709	0.442079	0.408785	0.454094	0.444588	0.425955	0.509492	0.492104	0.359558	0.419358	0.409733	0.431987	0.417265	0.42471	0.45848	0.438769	0.394675
		15	123	0.517123	0.542995	0.539903	0.607356	0.591252	0.549628	0.57218	0.562298	0.578278	0.534844	0.622327	0.522338	0.540011	0.444122	0.428538	0.446819	0.450578	0.449841	0.438143	0.458169	0.44168	0.452133	0.443365	0.464574	0.427797	0.453258	0.428948	0.451318	0.461089	0.472036	0.458272	0.422136	0.467882	0.457516	0.43982	0.514202	0.499776	0.372354	0.430921	0.422857	0.445191	0.431864	0.438804	0.470791	0.450316	0.410799
D	ST-116	15	51	0.510633	0.514977	0.467948	0.547528	0.50322	0.476541	0.4978	0.480964	0.488127	0.45273	0.469789	0.36045	0.373524	0.29244	0.30043	0.302467	0.292926	0.29979	0.292618	0.31972	0.306831	0.301757	0.310522	0.320941	0.312166	0.344073	0.322441	0.353397	0.382384	0.377624	0.362596	0.300433	0.366642	0.336284	0.336587	0.343197	0.35221	0.203826	0.237989	0.235118	0.257181	0.249704	0.252989	0.274569	0.253055	0.24161
		15	89	0.499877	0.51575	0.469172	0.542367	0.507924	0.478783	0.499625	0.485662	0.490666	0.452018	0.505666	0.398174	0.411679	0.317935	0.312407	0.318629	0.316342	0.320042	0.313479	0.337991	0.315415	0.317274	0.313712	0.33045	0.319316	0.348705	0.326915	0.369937	0.391007	0.388138	0.376036	0.318802	0.384137	0.354228	0.351115	0.371332	0.364181	0.243473	0.274911	0.270495	0.296165	0.288309	0.292316	0.31931	0.29713	0.266818
D	ST-116	14	57	0.483873	0.500506	0.501349	0.573657	0.522848	0.497609	0.517638	0.503772	0.513764	0.484079	0.554181	0.470126	0.484356	0.39201	0.381972	0.384647	0.380043	0.38032	0.378364	0.393753	0.375335	0.383263	0.38201	0.400012	0.370979	0.414265	0.389516	0.365458	0.386443	0.381572	0.377732	0.346845	0.389055	0.372305	0.367162	0.417726	0.406885	0.302811	0.337717	0.322648	0.345982	0.330826	0.34056	0.363101	0.347827	0.307762
D	ST-116	15	81	0.509063	0.499632	0.495355	0.567312	0.528974	0.499329	0.521973	0.507765	0.516289	0.478974	0.54842	0.446032	0.464119	0.371801	0.363136	0.372577	0.369292	0.373107	0.365378	0.388264	0.371732	0.376249	0.37475	0.394003	0.362131	0.40284	0.376597	0.388034	0.409215	0.411004	0.399491	0.353669	0.410535	0.393513	0.383956	0.415883	0.405999	0.283455	0.322601	0.317149	0.344353	0.329524	0.335479	0.364288	0.342733	0.307627
		14	31	0.513214	0.543132	0.51448	0.598698	0.555807	0.515891	0.53841	0.522604	0.542752	0.501014	0.515156	0.399761	0.417148	0.332602	0.344329	0.3539	0.348383	0.354105	0.340807	0.365204	0.365645	0.362824	0.372253	0.382405	0.360722	0.381339	0.358778	0.389101	0.415916	0.422572	0.402287	0.34063	0.393628	0.375881	0.367247	0.424449	0.445564	0.259416	0.328746	0.325771	0.335246	0.331462	0.332609	0.355977	0.332645	0.336369
		14	30	0.510773	0.528387	0.520172	0.605086	0.559287	0.521465	0.54258	0.528115	0.552106	0.510806	0.537677	0.433489	0.451262	0.367733	0.374716	0.3848	0.37984	0.384186	0.371969	0.396392	0.391797	0.391173	0.397017	0.411294	0.385808	0.410587	0.386045	0.393063	0.420557	0.425857	0.407439	0.357231	0.401685	0.388478	0.377602	0.446059	0.458527	0.274344	0.347215	0.338467	0.347391	0.342076	0.345583	0.36991	0.348359	0.34013
		14	34	0.515967	0.528853	0.533286	0.614874	0.571914	0.531935	0.553737	0.54069	0.567774	0.527313	0.569732	0.473091	0.489789	0.40287	0.403688	0.415691	0.411811	0.41448	0.402056	0.423949	0.417782	0.421022	0.425867	0.440673	0.407851	0.434629	0.409896	0.402897	0.425187	0.432636	0.414647	0.37603	0.416188	0.406988	0.392422	0.474686	0.477565	0.309353	0.381892	0.370793	0.383642	0.373916	0.378845	0.405306	0.3881	0.366497
		14	32	0.51612	0.53553	0.537695	0.619173	0.579945	0.538093	0.559642	0.547087	0.574489	0.532241	0.568691	0.470422	0.48674	0.398297	0.399177	0.412772	0.410401	0.412636	0.398985	0.420956	0.415111	0.418451	0.421421	0.436431	0.406278	0.427695	0.403804	0.409457	0.430626	0.439198	0.420654	0.378647	0.41973	0.409598	0.394581	0.480526	0.484853	0.313605	0.386787	0.378103	0.389281	0.381574	0.385932	0.412347	0.3937	0.375866
		7	70	0.545346	0.495013	0.573119	0.656641	0.583907	0.552975	0.573169	0.559843	0.601628	0.571841	0.615815	0.554375	0.569028	0.485838	0.487183	0.494076	0.483802	0.485898	0.476863	0.494861	0.490434	0.493745	0.504202	0.518921	0.477884	0.519515	0.491568	0.39792	0.426906	0.427233	0.413523	0.411741	0.425502	0.430786	0.415565	0.518303	0.511027	0.354888	0.423111	0.402449	0.412774	0.395493	0.404688	0.425245	0.420781	0.384339
		14	1	0.479719	0.501534	0.532865	0.609236	0.553481	0.516311	0.537274	0.52704	0.547878	0.508611	0.586055	0.500141	0.514334	0.41428	0.401162	0.413829	0.414032	0.411174	0.401143	0.418405	0.397668	0.409473	0.400887	0.427546	0.390415	0.423959	0.395472	0.383205	0.398594	0.401685	0.393666	0.366206	0.40457	0.393462	0.378688	0.475114	0.457951	0.326964	0.382948	0.368031	0.386226	0.371926	0.38201	0.411231	0.393933	0.347395
		14	10	0.489825	0.513084	0.519488	0.599048	0.552702	0.514692	0.537038	0.524157	0.543798	0.50366	0.559998	0.461188	0.477168	0.381883	0.377757	0.389427	0.386581	0.386885	0.375543	0.395932	0.38349	0.38985	0.389001	0.410163	0.375066	0.407473	0.379607	0.381322	0.402576	0.407241	0.394178	0.352982	0.399539	0.386426	0.373449	0.452246	0.448426	0.297182	0.357405	0.347443	0.36502	0.352291	0.359698	0.387194	0.367661	0.33773
		14	3	0.489503	0.512641	0.509771	0.587275	0.543766	0.509916	0.531382	0.519099	0.538773	0.502814	0.570066	0.479562	0.491965	0.403303	0.399512	0.408578	0.402453	0.402835	0.392325	0.411369	0.393587	0.400529	0.400558	0.422598	0.390039	0.426494	0.397701	0.380715	0.402028	0.400763	0.391207	0.361251	0.405144	0.390518	0.379497	0.453491	0.440878	0.309545	0.361768	0.346962	0.366119	0.350069	0.359981	0.385661	0.371842	0.329167
		14	9	0.489998	0.514768	0.522223	0.600485	0.555731	0.518766	0.541359	0.528803	0.548948	0.510644	0.573479	0.479391	0.494172	0.401136	0.396709	0.40871	0.405084	0.404687	0.392475	0.412663	0.39741	0.404607	0.403427	0.426684	0.390337	0.424842	0.3954	0.386678	0.407491	0.410406	0.398987	0.364739	0.408735	0.396618	0.383444	0.465891	0.456716	0.310979	0.369238	0.357152	0.375111	0.360185	0.369066	0.396301	0.379272	0.342057
D	ST-116	14	2	0.482012	0.509203	0.525055	0.601745	0.554328	0.517459	0.539676	0.527945	0.549297	0.51118	0.577892	0.488743	0.502581	0.409479	0.402453	0.415001	0.412514	0.410819	0.398671	0.418075	0.399864	0.408782	0.405171	0.429719	0.393904	0.428329	0.398757	0.386902	0.405914	0.407549	0.39769	0.368326	0.410726	0.39855	0.385206	0.469628	0.455573	0.319007	0.373935	0.361404	0.380481	0.364648	0.374188	0.402033	0.386221	0.343089
		14	93	0.497783	0.515451	0.49884	0.573543	0.523437	0.497292	0.514925	0.502902	0.520634	0.487647	0.548109	0.461408	0.474867	0.393863	0.389183	0.393018	0.389353	0.392326	0.387519	0.407492	0.389458	0.393309	0.392013	0.405715	0.391025	0.420565	0.399486	0.383832	0.40562	0.401413	0.390488	0.359181	0.399489	0.381072	0.375513	0.429395	0.420311	0.291712	0.339541	0.322978	0.342124	0.333318	0.33893	0.361775	0.349028	0.312137
D	ST-116	15	50	0.505043	0.486768	0.527201	0.605681	0.543566	0.512966	0.534231	0.520911	0.545203	0.512803	0.568738	0.491566	0.507288	0.419372	0.413476	0.42	0.413608	0.415568	0.408787	0.427917	0.415627	0.421593	0.424835	0.441716	0.406083	0.447307	0.420602	0.371167	0.39519	0.394828	0.383217	0.362982	0.396256	0.388706	0.376969	0.45459	0.444238	0.30235	0.358353	0.341072	0.360902	0.344449	0.353125	0.378288	0.36713	0.324738
		14	92	0.516927	0.505238	0.52593	0.603526	0.547238	0.517789	0.538984	0.525132	0.550605	0.517714	0.577346	0.49281	0.508309	0.42542	0.424426	0.431091	0.424025	0.42755	0.41951	0.440892	0.429418	0.432819	0.437563	0.453471	0.421035	0.460285	0.433707	0.393169	0.420374	0.419309	0.40627	0.381196	0.417328	0.409331	0.398811	0.461998	0.454648	0.312523	0.367964	0.354461	0.372357	0.357977	0.364412	0.387523	0.375905	0.34133
		15	80	0.51225	0.500471	0.495038	0.575265	0.536025	0.507687	0.528646	0.513683	0.532725	0.499257	0.541649	0.45647	0.472751	0.38877	0.387941	0.392551	0.384545	0.388465	0.382852	0.404435	0.393408	0.395597	0.401181	0.415192	0.387097	0.425938	0.401252	0.373251	0.400041	0.399001	0.385568	0.352059	0.393188	0.379965	0.371361	0.425221	0.42362	0.27516	0.328708	0.31395	0.332105	0.318887	0.326625	0.349973	0.335008	0.304479
		14	58	0.497942	0.505868	0.506088	0.587795	0.539085	0.507704	0.527804	0.514205	0.536404	0.500618	0.541982	0.451985	0.46723	0.383931	0.384294	0.390949	0.384849	0.388114	0.379478	0.401054	0.388839	0.391378	0.394578	0.410161	0.385918	0.417963	0.393365	0.374925	0.400625	0.400236	0.38551	0.350426	0.391627	0.376993	0.36776	0.435411	0.433118	0.273547	0.33355	0.318187	0.335027	0.323931	0.330282	0.35517	0.33991	0.308955
		14	94	0.506367	0.500908	0.515009	0.595891	0.542531	0.509929	0.531499	0.517598	0.540896	0.507655	0.557078	0.467507	0.480252	0.390417	0.390128	0.396715	0.388486	0.391016	0.381905	0.400411	0.391814	0.395479	0.402215	0.415779	0.386716	0.420948	0.395622	0.365914	0.389692	0.390037	0.375532	0.346149	0.386417	0.373962	0.363475	0.437083	0.432581	0.288045	0.34485	0.330909	0.350106	0.336047	0.34233	0.36546	0.354818	0.321765
		20	27	0.519013	0.499164	0.540489	0.625936	0.561979	0.528824	0.548272	0.53482	0.56797	0.53436	0.573557	0.499061	0.515731	0.43201	0.432965	0.439131	0.431528	0.43452	0.426752	0.446088	0.44069	0.444026	0.451416	0.464657	0.430814	0.4656	0.440782	0.382864	0.410373	0.412904	0.397974	0.376781	0.399149	0.396619	0.383398	0.476741	0.478631	0.311104	0.383988	0.363789	0.373352	0.362235	0.369877	0.391929	0.380483	0.353648
		8	28	0.50775	0.513947	0.515652	0.603454	0.548031	0.515667	0.534586	0.520616	0.553255	0.519248	0.543971	0.46291	0.475389	0.397807	0.406958	0.4113	0.401477	0.40497	0.395137	0.415542	0.409121	0.409288	0.418539	0.430758	0.408887	0.437679	0.413299	0.370715	0.401385	0.398983	0.383305	0.355176	0.385008	0.374173	0.365575	0.44831	0.453582	0.281324	0.351094	0.332565	0.340045	0.331473	0.338052	0.356633	0.346925	0.325616
		7	37	0.505951	0.511828	0.527957	0.61331	0.556727	0.519603	0.539557	0.527195	0.559933	0.522746	0.563538	0.480126	0.493694	0.406449	0.408761	0.41727	0.41109	0.413165	0.401692	0.421084	0.41289	0.416425	0.421758	0.436392	0.409194	0.436349	0.411225	0.376786	0.400574	0.403203	0.386761	0.360355	0.391599	0.382456	0.369439	0.465836	0.4647	0.297506	0.369767	0.352094	0.36275	0.352492	0.35928	0.383309	0.371721	0.3425
		8	38	0.515462	0.521899	0.535438	0.619153	0.569749	0.532184	0.551733	0.539704	0.571234	0.532839	0.571138	0.486975	0.502407	0.419918	0.421415	0.431055	0.426509	0.428858	0.418029	0.438889	0.431579	0.434994	0.439153	0.453059	0.425033	0.450486	0.426949	0.400559	0.423658	0.428694	0.411876	0.381745	0.412731	0.40509	0.391351	0.482023	0.483832	0.313012	0.387602	0.371573	0.38107	0.373026	0.378678	0.40256	0.389025	0.364542
E	ST-116	20	64	0.516272	0.490891	0.551618	0.629538	0.582522	0.548862	0.568958	0.558073	0.588539	0.555428	0.619435	0.550092	0.564808	0.472046	0.46241	0.472039	0.467281	0.466901	0.458706	0.474189	0.462976	0.471995	0.473181	0.490559	0.451667	0.488616	0.462365	0.400945	0.418104	0.42129	0.40969	0.403321	0.426398	0.424766	0.407994	0.508811	0.492042	0.357599	0.418885	0.399976	0.418456	0.401391	0.410124	0.437028	0.42865	0.37942
		7	95	0.518422	0.485877	0.552537	0.633338	0.57327	0.539305	0.559882	0.548107	0.580471	0.548275	0.604583	0.53429	0.548352	0.45566	0.44979	0.458187	0.451428	0.4519	0.443175	0.45882	0.450568	0.458025	0.462623	0.478164	0.440462	0.477511	0.450876	0.383626	0.40384	0.406532	0.393992	0.385796	0.408829	0.407293	0.391559	0.494427	0.481895	0.337798	0.401517	0.382852	0.399912	0.383605	0.391262	0.416146	0.409511	0.365188
		7	96	0.524527	0.489441	0.549683	0.63222	0.565033	0.532248	0.553131	0.540335	0.57427	0.542268	0.592062	0.518704	0.532508	0.447315	0.4468	0.454328	0.445383	0.447373	0.43786	0.456125	0.449545	0.453857	0.461631	0.476255	0.43965	0.477711	0.450406	0.383612	0.409064	0.409975	0.395345	0.383867	0.40909	0.407041	0.392807	0.485263	0.476681	0.325218	0.389818	0.372205	0.387601	0.370849	0.378539	0.401874	0.395316	0.356741
		8	20	0.48968	0.495067	0.526924	0.613	0.541895	0.509223	0.530028	0.515368	0.545654	0.513049	0.546688	0.468863	0.482024	0.395996	0.399678	0.404844	0.395995	0.396621	0.387341	0.40534	0.3977	0.401273	0.409207	0.426375	0.392883	0.430973	0.402651	0.349045	0.379159	0.376885	0.365864	0.340634	0.370873	0.362528	0.352929	0.445003	0.445746	0.284346	0.347654	0.329748	0.340816	0.326666	0.336016	0.356531	0.34546	0.317627
		8	22	0.501551	0.485719	0.544481	0.629473	0.559336	0.528144	0.54742	0.534354	0.56794	0.538081	0.576315	0.513071	0.52679	0.440434	0.439612	0.444273	0.435522	0.435618	0.428504	0.443715	0.436196	0.442425	0.449793	0.465605	0.428731	0.468289	0.441148	0.361266	0.387924	0.386208	0.376387	0.36772	0.386144	0.383936	0.371778	0.47599	0.470768	0.319281	0.383294	0.361867	0.373252	0.357424	0.367589	0.388418	0.38144	0.344932
E	ST-116	8	21	0.505921	0.503169	0.528642	0.611286	0.557807	0.523376	0.544229	0.530973	0.559897	0.525404	0.57356	0.492424	0.506389	0.418313	0.417943	0.42564	0.417982	0.419815	0.409969	0.428527	0.419643	0.424709	0.430953	0.446989	0.411825	0.447648	0.420634	0.377192	0.401689	0.402957	0.38951	0.36603	0.398896	0.391587	0.378688	0.468034	0.46344	0.310905	0.375131	0.358715	0.373542	0.35873	0.367062	0.391046	0.379854	0.346061
		7	19	0.505556	0.493541	0.516534	0.601439	0.545329	0.513	0.533002	0.519641	0.549231	0.516062	0.558911	0.481532	0.494415	0.405505	0.406082	0.411554	0.401904	0.404318	0.395862	0.413864	0.405185	0.409143	0.416648	0.430998	0.400339	0.436369	0.410396	0.356619	0.382567	0.38165	0.368127	0.347284	0.378257	0.369339	0.357931	0.445585	0.440829	0.288637	0.352118	0.332586	0.346819	0.3323	0.340936	0.363601	0.354928	0.319317
E	ST-116	24	15	0.498285	0.488261	0.534467	0.6168	0.556435	0.523133	0.543581	0.531349	0.560102	0.527736	0.581677	0.51008	0.522966	0.431779	0.427581	0.434527	0.426572	0.426042	0.417941	0.433638	0.422853	0.430201	0.434459	0.452725	0.41549	0.454524	0.426631	0.36497	0.387441	0.386858	0.377228	0.363933	0.39099	0.385185	0.37178	0.470936	0.460011	0.318414	0.378588	0.358772	0.374599	0.357319	0.367929	0.391422	0.383353	0.339911
		24	16	0.503677	0.488489	0.528367	0.611848	0.55152	0.518646	0.539167	0.526314	0.555772	0.523564	0.573896	0.499863	0.51261	0.42118	0.418935	0.425263	0.416693	0.417216	0.408902	0.4252	0.415589	0.421751	0.427644	0.443974	0.409011	0.446837	0.419671	0.35961	0.383647	0.382942	0.37134	0.356281	0.384174	0.377582	0.364822	0.461118	0.452235	0.307054	0.368391	0.349064	0.364685	0.348248	0.35755	0.381095	0.373196	0.332464
E	ST-116	7	18	0.501853	0.489514	0.532225	0.616901	0.550921	0.518419	0.538806	0.525468	0.557348	0.525802	0.567035	0.494785	0.5067	0.417542	0.417893	0.423578	0.413927	0.414779	0.405771	0.421958	0.413754	0.418728	0.426712	0.442375	0.408532	0.446245	0.418713	0.353416	0.379088	0.377214	0.36543	0.35134	0.377986	0.371572	0.359807	0.459148	0.452559	0.301295	0.362894	0.343869	0.357424	0.341092	0.350743	0.372212	0.365996	0.328013
M	ST-1070	3	144	0.848434	0.785574	0.652372	0.72101	0.733325	0.716799	0.735904	0.714373	0.735034	0.725222	0.547986	0.534137	0.529446	0.503773	0.5617	0.54025	0.518603	0.530742	0.530954	0.534262	0.576414	0.549695	0.598055	0.565051	0.590393	0.593891	0.593777	0.587859	0.623142	0.615607	0.596595	0.547593	0.572582	0.556431	0.575489	0.522584	0.592719	0.517805	0.526173	0.531094	0.514945	0.526113	0.514683	0.49562	0.503118	0.572742
M	ST-1070	3	137	0.6623	0.672839	0.554576	0.601305	0.577192	0.56656	0.585075	0.570287	0.571868	0.560174	0.5648	0.535765	0.544428	0.480873	0.489744	0.475458	0.477059	0.48448	0.488006	0.500829	0.486165	0.485624	0.493406	0.48471	0.495833	0.513509	0.508109	0.519951	0.541098	0.530499	0.524018	0.486113	0.519417	0.496964	0.509018	0.480482	0.485383	0.464818	0.476471	0.46075	0.473202	0.474501	0.47515	0.483374	0.472544	0.464923
		3	185	0.650371	0.636994	0.561484	0.622232	0.564124	0.556259	0.571569	0.556704	0.565178	0.554361	0.530327	0.514072	0.524332	0.465183	0.477657	0.458713	0.457483	0.46472	0.471649	0.483928	0.474553	0.471836	0.482554	0.473211	0.484814	0.503365	0.498885	0.48159	0.508757	0.496464	0.489352	0.455507	0.475598	0.456351	0.469566	0.459608	0.474729	0.427456	0.446615	0.424682	0.429142	0.434961	0.435294	0.438504	0.430268	0.430439
		3	210	0.653803	0.651121	0.553451	0.611601	0.568726	0.559934	0.575466	0.560607	0.568557	0.556494	0.530963	0.512639	0.522619	0.463181	0.476614	0.458399	0.457755	0.465758	0.47195	0.485102	0.474751	0.471279	0.481818	0.471333	0.486483	0.502076	0.498498	0.492601	0.518592	0.506906	0.49924	0.461664	0.484953	0.463689	0.47754	0.461046	0.476235	0.431735	0.450647	0.42982	0.434129	0.441394	0.440737	0.44479	0.435366	0.436912
		3	200	0.644525	0.661448	0.53949	0.589844	0.5674	0.55978	0.5746	0.561402	0.559124	0.54727	0.528226	0.507768	0.514232	0.452849	0.460952	0.442295	0.444805	0.450918	0.458363	0.469549	0.45194	0.450641	0.454862	0.444875	0.469766	0.480597	0.479944	0.495117	0.515352	0.501082	0.497085	0.458104	0.488471	0.460413	0.476681	0.450621	0.457328	0.435349	0.442743	0.424315	0.432596	0.439505	0.439934	0.444107	0.435533	0.429897
		3	194	0.642246	0.652671	0.538222	0.596587	0.553036	0.544194	0.559307	0.544967	0.548683	0.535874	0.505127	0.48137	0.488191	0.432976	0.448381	0.427969	0.426562	0.434919	0.441193	0.454332	0.440517	0.436398	0.445753	0.435059	0.459003	0.471053	0.468923	0.47623	0.501782	0.487052	0.480162	0.438604	0.468189	0.44036	0.45733	0.433266	0.448584	0.408845	0.421836	0.401052	0.405494	0.413747	0.41359	0.416023	0.407588	0.409336
		3	202	0.650961	0.661486	0.536913	0.590341	0.55764	0.554946	0.568073	0.553256	0.552081	0.543885	0.510641	0.492314	0.499572	0.449516	0.463285	0.440327	0.438989	0.447819	0.457771	0.469802	0.456566	0.451447	0.462005	0.448164	0.474188	0.488307	0.488473	0.491143	0.516802	0.500587	0.495348	0.455208	0.482525	0.454861	0.473847	0.433951	0.450528	0.424752	0.430706	0.41046	0.415715	0.425365	0.424171	0.423159	0.416221	0.420383
		3	211	0.653562	0.657658	0.542919	0.599001	0.560111	0.555379	0.568719	0.554573	0.557836	0.548405	0.522179	0.503415	0.51019	0.457496	0.472162	0.451003	0.44914	0.457546	0.465523	0.477418	0.464839	0.460628	0.470385	0.458381	0.482024	0.495597	0.494199	0.492085	0.517828	0.502546	0.496496	0.458619	0.483802	0.458	0.475222	0.445694	0.461115	0.429098	0.440854	0.419027	0.423966	0.432381	0.431884	0.432089	0.425392	0.427193
M	ST-1070	3	159	0.61969	0.633724	0.493826	0.553931	0.525846	0.514923	0.532436	0.51589	0.515148	0.498014	0.459255	0.41625	0.423909	0.367965	0.38686	0.367354	0.363522	0.37502	0.37998	0.397627	0.383172	0.375152	0.387839	0.375073	0.403694	0.417564	0.414889	0.448032	0.47536	0.461191	0.450948	0.396012	0.442146	0.407628	0.425462	0.372287	0.39177	0.351025	0.354402	0.339858	0.349112	0.356515	0.354903	0.360266	0.346657	0.354118
		3	208	0.650112	0.664228	0.51191	0.561148	0.551863	0.546063	0.562137	0.546571	0.537958	0.525088	0.502564	0.464141	0.471283	0.417105	0.432178	0.412722	0.411899	0.422221	0.428857	0.443827	0.428434	0.422319	0.431992	0.419281	0.44649	0.458284	0.457718	0.498085	0.522215	0.508967	0.502696	0.448024	0.49162	0.459726	0.477118	0.411131	0.427563	0.415434	0.414459	0.402755	0.412693	0.420625	0.418898	0.421151	0.408146	0.415477
M	ST-1070	1	107	0.761159	0.701694	0.567977	0.642011	0.64769	0.633772	0.651795	0.632024	0.648453	0.636189	0.497839	0.480125	0.481253	0.439842	0.487222	0.462679	0.444743	0.455865	0.462054	0.469274	0.495761	0.473196	0.51213	0.485736	0.512482	0.523813	0.521326	0.499918	0.536951	0.524998	0.508606	0.462206	0.485817	0.465608	0.485523	0.445919	0.503301	0.418409	0.433357	0.424414	0.407832	0.422407	0.41383	0.399153	0.404542	0.457461
		3	54	0.724698	0.666831	0.536338	0.606221	0.615444	0.609102	0.626962	0.607728	0.617033	0.608912	0.491137	0.479671	0.478481	0.426918	0.465229	0.438144	0.41786	0.427888	0.436971	0.442992	0.456433	0.438181	0.47243	0.452669	0.477409	0.500918	0.495367	0.457327	0.494002	0.473193	0.464889	0.427772	0.455638	0.431353	0.454449	0.41029	0.447787	0.391619	0.387878	0.374587	0.367073	0.374769	0.370756	0.355554	0.365873	0.396061
		2	136	0.721959	0.667669	0.55083	0.621605	0.619521	0.608237	0.625571	0.607865	0.620901	0.609811	0.490441	0.485703	0.485651	0.427937	0.460466	0.43517	0.421144	0.428131	0.438519	0.443307	0.457338	0.441863	0.471414	0.449521	0.476818	0.493056	0.491021	0.453642	0.485631	0.467934	0.45821	0.424817	0.445343	0.422665	0.444432	0.423573	0.460991	0.3935	0.399488	0.384655	0.374798	0.385021	0.380881	0.369765	0.379105	0.407753
		2	62	0.744853	0.652391	0.522131	0.584149	0.624817	0.610116	0.630807	0.614327	0.627779	0.61285	0.550209	0.534953	0.537752	0.455046	0.476356	0.459832	0.449711	0.455862	0.461937	0.468205	0.47529	0.46371	0.488099	0.470962	0.489387	0.510143	0.503541	0.476436	0.50071	0.487697	0.476343	0.446942	0.479021	0.458274	0.471292	0.44716	0.457976	0.416798	0.423213	0.40994	0.413636	0.41694	0.412025	0.415166	0.420849	0.421536
		2	100	0.724484	0.646974	0.541646	0.60985	0.625163	0.60896	0.629123	0.613099	0.630048	0.614107	0.540923	0.528921	0.532772	0.456921	0.480035	0.462906	0.45282	0.457862	0.463983	0.471545	0.478984	0.46843	0.492015	0.478226	0.491151	0.51326	0.505624	0.464461	0.492255	0.479461	0.468424	0.440688	0.465667	0.448154	0.460673	0.456621	0.472749	0.40759	0.423695	0.406885	0.405404	0.409793	0.406235	0.408124	0.4138	0.417583
		3	88	0.736208	0.649079	0.537811	0.606261	0.620017	0.60721	0.627641	0.610263	0.628851	0.614497	0.53592	0.520484	0.522774	0.455045	0.484612	0.467156	0.452639	0.460677	0.464557	0.474436	0.483256	0.468389	0.496371	0.481833	0.497969	0.52142	0.511914	0.470128	0.502596	0.487325	0.474912	0.445644	0.474228	0.455483	0.469545	0.446824	0.464186	0.400693	0.412149	0.397426	0.394942	0.399273	0.394579	0.392958	0.400846	0.409439
		1	60	0.735419	0.6497	0.542528	0.611131	0.626129	0.613246	0.632895	0.616041	0.63256	0.619244	0.528317	0.520173	0.521445	0.453037	0.48086	0.461853	0.448545	0.45507	0.460941	0.468067	0.478092	0.46385	0.491799	0.474993	0.493754	0.51503	0.507994	0.465911	0.49588	0.480207	0.468399	0.441011	0.467076	0.447344	0.462585	0.445491	0.464591	0.402516	0.412013	0.396431	0.394203	0.399102	0.394381	0.391627	0.401277	0.409809
		2	99	0.729996	0.650959	0.532698	0.601456	0.620906	0.607271	0.626888	0.610037	0.625412	0.610947	0.527858	0.512769	0.515136	0.444298	0.473242	0.454041	0.440891	0.448517	0.453864	0.46152	0.471331	0.45737	0.484012	0.467428	0.487533	0.50688	0.500005	0.467195	0.496906	0.482888	0.470741	0.438073	0.466062	0.445548	0.460421	0.439338	0.460401	0.399564	0.411136	0.395648	0.392948	0.399349	0.394225	0.392411	0.398937	0.410362
		3	74	0.751839	0.665411	0.540613	0.610368	0.631099	0.621118	0.639805	0.621202	0.639759	0.628438	0.522853	0.514354	0.515364	0.454709	0.489966	0.468448	0.451383	0.460704	0.467032	0.475347	0.489656	0.471381	0.504753	0.484428	0.506454	0.527796	0.521458	0.475723	0.510279	0.493714	0.480952	0.449996	0.474614	0.455222	0.472968	0.441876	0.470979	0.405042	0.413059	0.39884	0.39129	0.3995	0.393114	0.38453	0.395134	0.41766
		3	68	0.734873	0.647593	0.545074	0.616189	0.620965	0.609812	0.629339	0.610894	0.631471	0.619836	0.520289	0.512077	0.51373	0.452355	0.485411	0.465013	0.448077	0.456762	0.462103	0.471011	0.483658	0.46714	0.499774	0.481976	0.498474	0.523593	0.514853	0.460093	0.495274	0.478444	0.465776	0.438696	0.462649	0.444796	0.461269	0.44132	0.466306	0.394418	0.404187	0.388681	0.383013	0.388624	0.383282	0.377068	0.38826	0.40431
		3	73	0.772832	0.674347	0.557345	0.620507	0.64791	0.636266	0.655051	0.639122	0.660117	0.648806	0.568071	0.566613	0.566705	0.497416	0.523655	0.505455	0.49086	0.498359	0.503962	0.510513	0.519521	0.505611	0.533798	0.515433	0.535253	0.556219	0.549407	0.494689	0.522441	0.505771	0.493726	0.476792	0.498255	0.481051	0.495436	0.480016	0.490986	0.442806	0.452503	0.435239	0.433277	0.437298	0.43245	0.430257	0.444065	0.445565
		3	72	0.746323	0.66307	0.537442	0.603745	0.629486	0.617033	0.636089	0.619399	0.638274	0.624972	0.539371	0.531626	0.532641	0.464112	0.492216	0.473617	0.459408	0.46713	0.472761	0.480924	0.489184	0.474397	0.502363	0.485066	0.505883	0.52677	0.519774	0.473675	0.503965	0.487088	0.475166	0.450893	0.476087	0.456402	0.471868	0.452735	0.46901	0.41075	0.421014	0.404264	0.400945	0.406424	0.401837	0.399178	0.40994	0.416676
		3	84	0.753134	0.667373	0.546999	0.612425	0.630391	0.619073	0.637711	0.620865	0.640138	0.627775	0.533939	0.525449	0.525111	0.462224	0.492989	0.473524	0.458174	0.467042	0.471893	0.480283	0.490028	0.473824	0.50409	0.484822	0.507728	0.527866	0.521443	0.478949	0.509432	0.492448	0.479076	0.453484	0.481111	0.460363	0.476747	0.451177	0.46927	0.411602	0.417647	0.403578	0.400212	0.406228	0.400227	0.395712	0.408156	0.418408
		3	187	0.732429	0.658509	0.541698	0.613835	0.625508	0.612087	0.629708	0.612398	0.628367	0.614612	0.509365	0.499088	0.501678	0.43697	0.46931	0.446678	0.433096	0.440729	0.449185	0.455772	0.470593	0.454551	0.484225	0.46362	0.486783	0.502812	0.499321	0.463556	0.495406	0.481548	0.469442	0.433567	0.454738	0.434872	0.452191	0.434242	0.46925	0.396895	0.411464	0.395678	0.385314	0.39706	0.391408	0.38388	0.390709	0.416828
M	ST-1070	1	35	0.742137	0.672908	0.542422	0.613959	0.627875	0.613311	0.631527	0.614198	0.633124	0.616774	0.514273	0.496636	0.499198	0.442016	0.478065	0.458358	0.445133	0.454442	0.459152	0.46946	0.482958	0.464605	0.494057	0.474114	0.501005	0.513205	0.508968	0.486282	0.519153	0.506454	0.491297	0.451252	0.478028	0.45664	0.472489	0.445566	0.479018	0.399202	0.417699	0.403515	0.39264	0.405783	0.398123	0.393155	0.398029	0.425216
		3	191	0.727822	0.664191	0.52918	0.599285	0.617958	0.60256	0.621569	0.604571	0.619679	0.603314	0.513392	0.493107	0.495516	0.429329	0.461566	0.441677	0.429501	0.437812	0.443335	0.45221	0.462958	0.447132	0.47456	0.455949	0.48097	0.495012	0.490444	0.471346	0.501977	0.48909	0.476256	0.435188	0.464137	0.44148	0.457597	0.432286	0.462191	0.393594	0.409009	0.394012	0.386899	0.397864	0.391968	0.388566	0.392193	0.413613
		2	63	0.73657	0.662185	0.544428	0.610192	0.641	0.622396	0.642284	0.626893	0.641405	0.624268	0.539144	0.530177	0.532558	0.451259	0.472385	0.455384	0.447766	0.451738	0.45851	0.462922	0.472658	0.462207	0.48463	0.466967	0.487009	0.501109	0.497577	0.472598	0.494895	0.483971	0.472566	0.44257	0.46775	0.447954	0.461225	0.460189	0.478035	0.418461	0.432358	0.417791	0.416232	0.422348	0.41849	0.420515	0.425974	0.432311
		3	188	0.731841	0.667516	0.555227	0.621634	0.644911	0.624457	0.644401	0.628659	0.642662	0.624926	0.528809	0.516843	0.518953	0.436276	0.459109	0.441647	0.43473	0.438474	0.445221	0.448529	0.462202	0.451261	0.474948	0.455411	0.475499	0.486652	0.484639	0.468574	0.490616	0.481562	0.469727	0.434312	0.460033	0.4402	0.453788	0.455293	0.48007	0.416981	0.43132	0.419952	0.416508	0.424215	0.419661	0.420425	0.424051	0.438946
		3	79	0.701003	0.650296	0.532094	0.600197	0.619442	0.605529	0.622043	0.607369	0.621148	0.60542	0.517582	0.512572	0.516018	0.442049	0.46241	0.44162	0.432801	0.437977	0.447556	0.453679	0.456114	0.446779	0.466426	0.451983	0.474595	0.491775	0.487936	0.451057	0.476817	0.460701	0.452683	0.424578	0.445872	0.423275	0.440007	0.44381	0.46075	0.393643	0.407575	0.386323	0.381701	0.39084	0.388383	0.388307	0.393631	0.397506
		3	85	0.705254	0.649544	0.538221	0.605158	0.622875	0.609367	0.626061	0.611769	0.626753	0.611914	0.529651	0.524941	0.527311	0.452472	0.472315	0.452511	0.443575	0.448238	0.456834	0.462181	0.464725	0.455691	0.47502	0.460977	0.482941	0.5005	0.496058	0.455477	0.480636	0.464062	0.456267	0.431607	0.452223	0.430709	0.446714	0.450642	0.463674	0.403132	0.41666	0.395112	0.392398	0.399801	0.397307	0.397795	0.404539	0.404597
		3	56	0.705932	0.646224	0.528378	0.59475	0.611073	0.595634	0.615841	0.599301	0.609327	0.593726	0.525269	0.505326	0.509886	0.428522	0.450093	0.431072	0.422181	0.427212	0.435372	0.441464	0.448014	0.437888	0.459654	0.445454	0.461557	0.483167	0.476837	0.450798	0.477296	0.46448	0.45544	0.420076	0.448995	0.428313	0.442936	0.432194	0.451406	0.393955	0.404059	0.388461	0.388592	0.393706	0.390969	0.392194	0.394253	0.401387
		2	11	0.719269	0.66067	0.550533	0.619056	0.636251	0.619026	0.638138	0.623087	0.638164	0.620907	0.540782	0.529182	0.533293	0.460502	0.48359	0.466095	0.457498	0.461972	0.468025	0.474539	0.480383	0.470657	0.490756	0.479318	0.495097	0.513381	0.506255	0.474015	0.500499	0.487978	0.47829	0.447888	0.470956	0.45227	0.465437	0.470964	0.489035	0.416507	0.436139	0.417027	0.412371	0.419036	0.416675	0.41846	0.421417	0.427072
		2	7	0.723737	0.661823	0.541959	0.611358	0.62836	0.612703	0.632409	0.615631	0.629354	0.614352	0.520282	0.507939	0.509715	0.43955	0.468377	0.448089	0.435583	0.441673	0.448103	0.453826	0.463818	0.451345	0.477247	0.461913	0.480563	0.49962	0.493276	0.462701	0.491589	0.477148	0.467321	0.433192	0.459881	0.438837	0.454999	0.444422	0.469347	0.404261	0.416274	0.400514	0.395439	0.402088	0.398466	0.395887	0.401271	0.415713
M	ST-1070	2	6	0.713403	0.654327	0.531761	0.600149	0.621785	0.607354	0.626493	0.610307	0.622924	0.60767	0.522936	0.509709	0.512524	0.440124	0.465732	0.445992	0.434753	0.440232	0.447336	0.45383	0.460279	0.448839	0.471951	0.458375	0.477007	0.497448	0.490902	0.459239	0.487452	0.472572	0.46379	0.430918	0.457638	0.43627	0.451979	0.440834	0.461216	0.398979	0.410068	0.392771	0.389096	0.395361	0.392521	0.391509	0.396087	0.405108
		3	14	0.717519	0.657117	0.549124	0.618019	0.632293	0.617016	0.636516	0.620346	0.635639	0.620867	0.535084	0.526978	0.530273	0.458989	0.483107	0.463962	0.45297	0.457867	0.464861	0.470801	0.477321	0.467607	0.490208	0.47792	0.492368	0.514473	0.506803	0.46273	0.491145	0.476071	0.468108	0.440952	0.46237	0.444272	0.459241	0.461783	0.48133	0.412389	0.42742	0.408606	0.403935	0.409017	0.407319	0.40651	0.412153	0.418819
		3	67	0.712497	0.640956	0.542265	0.613835	0.624181	0.611121	0.629246	0.612588	0.628875	0.615145	0.528784	0.52237	0.528469	0.45542	0.479768	0.458876	0.447691	0.453398	0.462646	0.469071	0.478515	0.467277	0.492099	0.477741	0.490337	0.514291	0.507319	0.455251	0.486044	0.472224	0.462669	0.434528	0.451718	0.435846	0.450478	0.451592	0.475524	0.400021	0.418314	0.397318	0.391706	0.398935	0.396151	0.394087	0.398739	0.409687
		1	98	0.725376	0.647345	0.537293	0.606875	0.62196	0.609049	0.627322	0.611346	0.62666	0.612553	0.524763	0.516877	0.519099	0.449541	0.475235	0.454755	0.442239	0.449269	0.456795	0.463638	0.471143	0.458859	0.483554	0.467319	0.488127	0.507289	0.501825	0.460163	0.488766	0.473285	0.462347	0.434777	0.457709	0.437284	0.452886	0.442044	0.461649	0.397598	0.410168	0.391279	0.387302	0.394929	0.390601	0.388274	0.396763	0.404371
		3	162	0.720286	0.649433	0.531389	0.602598	0.618518	0.602925	0.621634	0.605474	0.621459	0.605359	0.519666	0.507213	0.509775	0.437674	0.465409	0.445982	0.43424	0.440638	0.447079	0.454412	0.463398	0.450123	0.475151	0.458979	0.480175	0.497086	0.49145	0.458116	0.487287	0.473531	0.461854	0.429104	0.453653	0.432974	0.447841	0.437908	0.461238	0.392043	0.408759	0.390976	0.384506	0.392982	0.389233	0.387015	0.392954	0.405483
		3	55	0.720081	0.653143	0.540448	0.611725	0.62065	0.607276	0.625262	0.608109	0.624599	0.610341	0.509055	0.498441	0.502009	0.434699	0.464758	0.443248	0.431288	0.438405	0.446144	0.453762	0.465799	0.45084	0.478486	0.459871	0.48177	0.499054	0.494579	0.458517	0.490077	0.475896	0.463915	0.429257	0.451523	0.431708	0.448537	0.436174	0.465998	0.390629	0.405548	0.388983	0.381325	0.391697	0.386289	0.381532	0.387166	0.40766
		3	45	0.706038	0.632726	0.539403	0.611743	0.614059	0.600419	0.619226	0.601805	0.618593	0.604486	0.514161	0.504569	0.510054	0.436665	0.462316	0.441613	0.430129	0.436382	0.444742	0.451837	0.462254	0.450015	0.47602	0.460414	0.474797	0.498019	0.491209	0.443877	0.475407	0.461418	0.450568	0.419892	0.440492	0.423229	0.438548	0.435736	0.46102	0.384267	0.400312	0.381525	0.376989	0.384386	0.380638	0.378351	0.382738	0.396407
		3	53	0.710388	0.644125	0.541348	0.612928	0.618631	0.605034	0.622977	0.606237	0.622894	0.608879	0.511872	0.50517	0.509133	0.440589	0.46698	0.445537	0.434053	0.440333	0.449105	0.455698	0.465845	0.453179	0.478791	0.461803	0.480571	0.500411	0.495496	0.450327	0.480771	0.465873	0.455311	0.425729	0.444856	0.426037	0.442376	0.438219	0.46444	0.389789	0.405397	0.386179	0.379899	0.388623	0.384716	0.381172	0.387542	0.401823
		3	102	0.718767	0.659028	0.541526	0.610471	0.625226	0.608913	0.626885	0.611262	0.624615	0.608556	0.517444	0.508603	0.511516	0.438892	0.462402	0.442192	0.433914	0.439011	0.447958	0.453682	0.462259	0.451068	0.473405	0.455358	0.478459	0.491899	0.489447	0.461188	0.486827	0.474229	0.46382	0.430975	0.452151	0.431203	0.447036	0.443964	0.469865	0.402092	0.418707	0.401236	0.394239	0.404418	0.401135	0.399007	0.403711	0.418072
		2	46	0.726069	0.661265	0.543945	0.612562	0.622341	0.611524	0.628715	0.612027	0.62407	0.612499	0.504968	0.500764	0.502167	0.440643	0.468609	0.444624	0.432236	0.439404	0.450003	0.455326	0.466488	0.452564	0.479779	0.45862	0.484294	0.501053	0.499019	0.462043	0.491411	0.475124	0.464572	0.433499	0.454753	0.432679	0.452028	0.431576	0.461642	0.399828	0.407335	0.390544	0.384483	0.394083	0.389307	0.382131	0.391162	0.410241
		1	61	0.729679	0.656624	0.543076	0.610948	0.626371	0.613361	0.631463	0.615493	0.629258	0.615535	0.52087	0.514492	0.51597	0.447719	0.473099	0.452162	0.440517	0.447045	0.455497	0.461096	0.470673	0.457918	0.482953	0.464301	0.48761	0.504621	0.501018	0.46531	0.492525	0.477484	0.467007	0.437531	0.461096	0.439767	0.456547	0.441985	0.464294	0.404264	0.413693	0.397154	0.393752	0.401216	0.39685	0.393578	0.402144	0.41339
M	ST-1070	3	13	0.719552	0.656814	0.55467	0.621342	0.643502	0.624412	0.64267	0.629678	0.647832	0.630488	0.568918	0.564111	0.568947	0.486196	0.501339	0.485723	0.480662	0.48349	0.490373	0.494292	0.499044	0.493196	0.508844	0.49596	0.511676	0.526724	0.521908	0.479665	0.500025	0.489917	0.480224	0.459642	0.47468	0.459111	0.469034	0.490525	0.500756	0.435628	0.461167	0.438096	0.436749	0.442065	0.440362	0.446371	0.450608	0.444755
		2	36	0.726121	0.650938	0.540948	0.6134	0.621654	0.604721	0.624288	0.60735	0.62768	0.610079	0.528379	0.510868	0.516488	0.447291	0.476634	0.459603	0.448474	0.456049	0.460537	0.471004	0.481494	0.467155	0.493227	0.477991	0.494454	0.512809	0.505367	0.470432	0.502577	0.491437	0.47753	0.442043	0.466107	0.449033	0.461465	0.453348	0.47952	0.395752	0.41963	0.402523	0.394601	0.40393	0.398905	0.398888	0.401321	0.417848
		3	40	0.721116	0.656691	0.53603	0.605772	0.62532	0.607188	0.625752	0.610581	0.62685	0.60821	0.526484	0.511259	0.51524	0.440729	0.465898	0.448354	0.439949	0.445897	0.451566	0.459271	0.467029	0.454978	0.476841	0.461212	0.483047	0.495981	0.49133	0.468397	0.494733	0.483627	0.471272	0.436237	0.461065	0.440371	0.453868	0.45099	0.473011	0.399585	0.421018	0.403348	0.397183	0.406746	0.402943	0.404049	0.406881	0.418026
		2	29	0.724951	0.650968	0.538914	0.609762	0.624665	0.608027	0.62644	0.610875	0.62939	0.611413	0.531921	0.517775	0.522994	0.451477	0.477375	0.459864	0.450626	0.457214	0.463034	0.471929	0.480084	0.467413	0.489918	0.474833	0.494911	0.509965	0.504367	0.4734	0.502158	0.490903	0.477957	0.44425	0.466873	0.44827	0.460844	0.455877	0.478228	0.400526	0.424146	0.405015	0.398177	0.408878	0.40364	0.404608	0.407714	0.419049
		3	113	0.694695	0.64968	0.522486	0.592621	0.611344	0.595155	0.612218	0.596937	0.609128	0.590785	0.503455	0.486683	0.492719	0.422454	0.446488	0.426363	0.418248	0.424535	0.433633	0.442215	0.446723	0.435387	0.455727	0.440868	0.463755	0.479079	0.475125	0.455331	0.483144	0.470342	0.459474	0.420219	0.446187	0.422717	0.438541	0.4311	0.456943	0.379964	0.399196	0.379297	0.372478	0.385151	0.380787	0.381665	0.381068	0.39517
		3	71	0.705617	0.656363	0.537649	0.60898	0.632119	0.6132	0.631174	0.616665	0.636576	0.617042	0.529862	0.519927	0.52419	0.449882	0.473569	0.457258	0.44933	0.454249	0.459305	0.46718	0.471656	0.461517	0.481287	0.468798	0.488549	0.502648	0.496741	0.465437	0.492432	0.479909	0.468707	0.437818	0.459648	0.439739	0.452609	0.464286	0.482044	0.401576	0.426268	0.40554	0.398775	0.408338	0.40497	0.40805	0.410335	0.416024
		3	23	0.708685	0.656668	0.528053	0.595993	0.619968	0.603323	0.620877	0.606198	0.620239	0.601329	0.520555	0.503077	0.508186	0.436401	0.459884	0.441638	0.434765	0.440694	0.447812	0.45666	0.460783	0.448677	0.467993	0.453133	0.478667	0.490496	0.486896	0.47053	0.497111	0.484683	0.47288	0.43571	0.462182	0.439115	0.45355	0.446606	0.466491	0.393057	0.413022	0.394137	0.389045	0.401023	0.395814	0.398368	0.399288	0.408362
		3	39	0.698642	0.64531	0.532925	0.602167	0.617568	0.597164	0.615645	0.60157	0.617776	0.597194	0.530169	0.512011	0.51774	0.437299	0.456885	0.441076	0.435803	0.440168	0.445789	0.45383	0.457173	0.448392	0.466074	0.453955	0.471789	0.485468	0.479896	0.458971	0.482994	0.472923	0.461467	0.427148	0.45216	0.431605	0.443186	0.454244	0.470568	0.394297	0.419735	0.399952	0.396101	0.404953	0.402063	0.407689	0.407681	0.410769
		3	160	0.710619	0.655608	0.519835	0.584494	0.601587	0.586689	0.605907	0.59006	0.604072	0.587862	0.51995	0.500151	0.50313	0.432675	0.457436	0.438873	0.428882	0.436622	0.442636	0.452258	0.45539	0.443123	0.465726	0.4495	0.473392	0.491117	0.485821	0.464222	0.492448	0.477178	0.466136	0.430406	0.46288	0.438551	0.453957	0.427721	0.444602	0.39058	0.401418	0.384684	0.384165	0.392249	0.386495	0.388537	0.392443	0.398209
		3	114	0.715422	0.658669	0.53328	0.597282	0.628868	0.610801	0.630104	0.615262	0.63109	0.612918	0.553589	0.535443	0.54098	0.457328	0.476981	0.461238	0.455466	0.460459	0.465952	0.473087	0.47703	0.467975	0.486567	0.473551	0.490406	0.507159	0.501128	0.478201	0.502195	0.491709	0.481601	0.447943	0.474392	0.455364	0.46708	0.466158	0.479406	0.419346	0.438589	0.420678	0.420373	0.427402	0.423465	0.428762	0.429143	0.430671
		3	124	0.711145	0.660827	0.530447	0.595264	0.618148	0.599775	0.619333	0.603667	0.618341	0.599589	0.529253	0.508516	0.513096	0.436388	0.45868	0.442278	0.434853	0.440546	0.446611	0.455496	0.459939	0.44874	0.469665	0.45496	0.474381	0.491925	0.486299	0.467126	0.49334	0.481255	0.469417	0.433832	0.464406	0.442261	0.455984	0.445634	0.462943	0.398753	0.414693	0.398979	0.396844	0.404298	0.400501	0.404686	0.405799	0.412051
		3	101	0.707617	0.66136	0.533846	0.59712	0.621186	0.601528	0.621212	0.6063	0.621365	0.601585	0.540122	0.516639	0.521746	0.44223	0.462268	0.447509	0.440497	0.446582	0.451538	0.461281	0.462918	0.453143	0.471926	0.4596	0.477231	0.494976	0.488309	0.471398	0.496926	0.484928	0.473714	0.437993	0.470121	0.448384	0.460529	0.454365	0.467598	0.402996	0.421158	0.404434	0.404035	0.411114	0.407222	0.413776	0.413422	0.415003
		3	126	0.715152	0.654029	0.537048	0.603149	0.623899	0.60579	0.625459	0.609874	0.628025	0.610544	0.544087	0.528916	0.533826	0.454342	0.475658	0.459518	0.451168	0.457026	0.462498	0.470839	0.475042	0.465379	0.486439	0.472816	0.488761	0.508008	0.50091	0.467626	0.494134	0.481647	0.470614	0.440819	0.466233	0.447375	0.459688	0.458969	0.473379	0.407446	0.42745	0.408588	0.406777	0.413461	0.40957	0.414062	0.416773	0.418673
		3	133	0.688588	0.643762	0.515884	0.584988	0.608849	0.589304	0.609003	0.593026	0.608476	0.587065	0.516267	0.492553	0.500654	0.422034	0.444673	0.430097	0.424787	0.430946	0.435148	0.446366	0.450146	0.439328	0.457983	0.44592	0.463697	0.479222	0.472451	0.462916	0.490598	0.481381	0.469303	0.425636	0.456452	0.435128	0.446709	0.440807	0.461112	0.380341	0.40438	0.387115	0.384773	0.394188	0.38997	0.396615	0.391028	0.400747
		3	111	0.711463	0.658443	0.527899	0.594681	0.619488	0.600646	0.620728	0.604637	0.621821	0.602205	0.538288	0.513722	0.520464	0.442943	0.466724	0.451824	0.444749	0.45139	0.455667	0.466408	0.470978	0.459257	0.480058	0.46685	0.484389	0.501556	0.494603	0.476064	0.504183	0.493923	0.481288	0.442564	0.471969	0.452129	0.463895	0.455246	0.474087	0.400221	0.422684	0.405369	0.402034	0.411212	0.406186	0.411555	0.409622	0.417808
		3	132	0.712906	0.658466	0.533551	0.602446	0.617954	0.600096	0.61948	0.603325	0.622035	0.603361	0.530179	0.507633	0.513585	0.440242	0.467595	0.451087	0.44227	0.449321	0.453546	0.464115	0.470965	0.457579	0.480998	0.46688	0.485298	0.502367	0.494944	0.471366	0.501594	0.49011	0.477091	0.439091	0.466896	0.447278	0.46016	0.452171	0.474039	0.396101	0.418807	0.401383	0.396282	0.405256	0.400603	0.403522	0.403056	0.41516
		3	161	0.721737	0.652739	0.531876	0.592102	0.628909	0.608923	0.630139	0.615876	0.62876	0.609766	0.556202	0.538712	0.54226	0.455421	0.47026	0.457312	0.451929	0.455758	0.460517	0.467313	0.469268	0.461774	0.479593	0.46652	0.481613	0.499862	0.493524	0.47664	0.496294	0.486072	0.475573	0.445299	0.478717	0.457622	0.467754	0.461602	0.465225	0.419988	0.431832	0.417674	0.422705	0.425552	0.421971	0.431186	0.433463	0.425437
		3	112	0.723423	0.652817	0.535068	0.595115	0.628254	0.606128	0.627836	0.614125	0.628713	0.606958	0.569898	0.546237	0.552426	0.462385	0.475615	0.465726	0.462476	0.46621	0.469389	0.478407	0.478535	0.471399	0.486259	0.476072	0.489207	0.506065	0.498082	0.485485	0.505344	0.497429	0.485686	0.454056	0.487104	0.468121	0.475428	0.475839	0.477695	0.423809	0.443482	0.428426	0.432537	0.436189	0.432867	0.444838	0.443932	0.434268
		2	108	0.727496	0.657503	0.530444	0.589881	0.620044	0.601164	0.621619	0.607409	0.622491	0.603041	0.556524	0.534827	0.538775	0.454602	0.470491	0.457823	0.452254	0.457529	0.46207	0.471087	0.47156	0.462186	0.479237	0.465354	0.485623	0.501687	0.496074	0.479867	0.500759	0.489513	0.477663	0.447602	0.480463	0.459107	0.469264	0.45849	0.462349	0.413576	0.427397	0.412049	0.415604	0.420442	0.416106	0.424734	0.4275	0.420512
		3	87	0.719258	0.648514	0.549374	0.618665	0.63484	0.617493	0.637501	0.62095	0.638389	0.621061	0.548223	0.532571	0.539664	0.459809	0.482913	0.467013	0.458682	0.464122	0.469384	0.477584	0.48639	0.476018	0.498442	0.486441	0.495459	0.517239	0.508815	0.472703	0.501356	0.491599	0.480632	0.447624	0.470503	0.455944	0.466759	0.470336	0.49042	0.413357	0.436121	0.419139	0.41575	0.421604	0.418585	0.421719	0.421747	0.430725
		2	43	0.705553	0.64699	0.536455	0.602794	0.620316	0.601733	0.6208	0.606126	0.619114	0.600216	0.531761	0.518238	0.524472	0.444403	0.461486	0.444937	0.439786	0.444337	0.452083	0.459639	0.462731	0.45468	0.472481	0.459508	0.475018	0.492999	0.487737	0.462831	0.486883	0.47588	0.465852	0.433189	0.458553	0.438844	0.451007	0.452809	0.469103	0.402115	0.421534	0.403355	0.401231	0.408842	0.406022	0.411205	0.411495	0.414076
		1	106	0.715785	0.641182	0.531898	0.596003	0.623537	0.60434	0.62545	0.610688	0.623683	0.604296	0.56295	0.541166	0.548136	0.458793	0.473283	0.459871	0.454681	0.458712	0.464461	0.472351	0.475181	0.468239	0.484454	0.473793	0.484515	0.505194	0.497428	0.472223	0.494328	0.486135	0.475469	0.444292	0.472243	0.455134	0.463711	0.463302	0.471588	0.415062	0.434108	0.41686	0.41962	0.423616	0.421085	0.429301	0.429154	0.423715
		2	129	0.71902	0.64249	0.536894	0.601297	0.626219	0.606201	0.627423	0.612626	0.627953	0.608117	0.560729	0.541803	0.548966	0.460792	0.476434	0.463922	0.459274	0.463228	0.467668	0.476637	0.479651	0.472213	0.489329	0.478636	0.488646	0.507863	0.500121	0.475583	0.498162	0.490372	0.479509	0.447788	0.475053	0.458785	0.466827	0.47006	0.478817	0.415615	0.438137	0.421001	0.422588	0.426809	0.424283	0.432993	0.432457	0.428452
		3	24	0.719554	0.649246	0.536417	0.603791	0.622854	0.603245	0.623473	0.608376	0.625736	0.605813	0.53896	0.521323	0.526834	0.449532	0.471145	0.456794	0.449723	0.455434	0.459549	0.469242	0.474283	0.46359	0.48386	0.470751	0.487526	0.503201	0.496271	0.474221	0.499874	0.490001	0.477022	0.443162	0.471035	0.451758	0.462368	0.460158	0.475061	0.402066	0.42553	0.408115	0.405792	0.413209	0.409176	0.414785	0.416205	0.419124
		1	131	0.71967	0.647868	0.530124	0.59591	0.627184	0.606382	0.627309	0.612613	0.627202	0.606134	0.550644	0.528394	0.53468	0.448005	0.466123	0.45315	0.448467	0.452604	0.456728	0.465337	0.469752	0.460746	0.47798	0.466103	0.481412	0.496872	0.490135	0.474929	0.497548	0.489751	0.477566	0.442499	0.471966	0.453167	0.462223	0.46327	0.474664	0.408303	0.429562	0.41389	0.414155	0.420038	0.416599	0.424585	0.423895	0.423595
M	ST-1070	3	195	0.692855	0.667736	0.510722	0.58059	0.612922	0.603713	0.618786	0.60164	0.614658	0.601544	0.486159	0.47788	0.479416	0.422186	0.455148	0.430953	0.419276	0.427862	0.437112	0.445862	0.451935	0.435649	0.461711	0.441221	0.476313	0.487867	0.486347	0.464049	0.497209	0.479121	0.469854	0.428904	0.453107	0.426426	0.447846	0.418912	0.452425	0.382773	0.393222	0.375357	0.363907	0.380778	0.375023	0.365508	0.369	0.39642
		3	86	0.696316	0.64794	0.521557	0.591069	0.608959	0.593322	0.6126	0.594862	0.605151	0.586516	0.493327	0.468821	0.476584	0.404375	0.431948	0.41288	0.405126	0.412092	0.41994	0.430489	0.43933	0.42553	0.448865	0.433644	0.452408	0.470336	0.465033	0.457438	0.488409	0.477874	0.466101	0.417321	0.449782	0.427727	0.443297	0.420388	0.452107	0.373826	0.388196	0.376447	0.371201	0.382567	0.377248	0.376836	0.372296	0.396671
		3	26	0.703749	0.649739	0.527409	0.598309	0.61384	0.598929	0.616392	0.599961	0.613214	0.594666	0.5044	0.483695	0.491383	0.425519	0.452605	0.432828	0.424778	0.432614	0.440279	0.451417	0.458047	0.444069	0.465869	0.450372	0.474219	0.48814	0.484305	0.468745	0.499163	0.487426	0.474383	0.43162	0.458304	0.436133	0.450996	0.435225	0.464474	0.378314	0.399553	0.381393	0.37343	0.387726	0.381887	0.381949	0.379858	0.39947
		3	125	0.673665	0.641644	0.514221	0.587977	0.601819	0.584882	0.602375	0.585807	0.598836	0.578645	0.486727	0.464387	0.473947	0.406119	0.432666	0.413299	0.406338	0.413782	0.421357	0.433102	0.437807	0.425354	0.44566	0.432124	0.45353	0.468703	0.463872	0.452281	0.483736	0.472618	0.460492	0.413207	0.440468	0.417529	0.432242	0.424217	0.456233	0.361256	0.385742	0.36639	0.35747	0.372308	0.367488	0.369544	0.362702	0.384005
		13	197	0.559302	0.53908	0.498181	0.566608	0.633474	0.628715	0.639643	0.626202	0.635411	0.623843	0.610909	0.59222	0.596778	0.511472	0.513961	0.509264	0.504472	0.502177	0.505566	0.508783	0.506799	0.503311	0.513309	0.510846	0.514926	0.538757	0.525032	0.469659	0.485964	0.477161	0.474491	0.467331	0.479164	0.46699	0.468703	0.47084	0.464491	0.419118	0.43584	0.418427	0.433261	0.431748	0.431152	0.432963	0.434242	0.412094
		13	236	0.580029	0.539453	0.524312	0.586141	0.645187	0.64389	0.654023	0.641466	0.653734	0.646741	0.64954	0.638243	0.642399	0.552412	0.552342	0.547376	0.542008	0.540343	0.543467	0.544024	0.541354	0.539426	0.549038	0.546273	0.54914	0.575863	0.56143	0.489706	0.503599	0.49343	0.493369	0.496444	0.503097	0.494425	0.495805	0.500492	0.484474	0.458692	0.470826	0.451553	0.469364	0.465732	0.464401	0.466859	0.471227	0.440808
		13	215	0.584977	0.531459	0.543392	0.606217	0.646296	0.644099	0.655621	0.642155	0.660637	0.65445	0.655882	0.64652	0.648108	0.556133	0.558864	0.555647	0.547716	0.545309	0.545401	0.545425	0.545155	0.541447	0.554305	0.552301	0.553018	0.582111	0.565157	0.483655	0.499385	0.487436	0.487546	0.495992	0.502357	0.495515	0.496362	0.504254	0.485163	0.462422	0.470126	0.453844	0.471313	0.464417	0.463885	0.464763	0.472697	0.440918
I	ST-104	13	173	0.588202	0.530866	0.533153	0.597604	0.637477	0.636807	0.64918	0.634513	0.652855	0.647467	0.644451	0.632896	0.635439	0.548437	0.554526	0.549574	0.538897	0.53866	0.539119	0.541469	0.541879	0.536362	0.553345	0.551024	0.548298	0.582862	0.564346	0.475059	0.495899	0.481999	0.481029	0.488102	0.496948	0.490471	0.492105	0.490027	0.473862	0.447027	0.455059	0.437754	0.455774	0.447471	0.446516	0.446861	0.455218	0.424834
		13	206	0.559588	0.542863	0.503381	0.566925	0.634707	0.627866	0.640671	0.627342	0.636126	0.625813	0.63197	0.604508	0.606707	0.513135	0.517596	0.514826	0.508389	0.506201	0.505331	0.505481	0.505274	0.501253	0.513052	0.511575	0.514747	0.539368	0.522443	0.477646	0.491558	0.483118	0.481308	0.472089	0.491786	0.47796	0.479158	0.474493	0.46163	0.435783	0.446104	0.43191	0.452122	0.446926	0.445236	0.448871	0.450334	0.424406
		13	218	0.563461	0.552645	0.507345	0.566839	0.64428	0.638689	0.65077	0.638216	0.64503	0.634722	0.647444	0.622233	0.624873	0.531802	0.533353	0.53131	0.526164	0.523416	0.523359	0.523973	0.520043	0.517505	0.526338	0.526976	0.529142	0.554258	0.537455	0.494072	0.506938	0.4979	0.498068	0.490092	0.509131	0.495761	0.496535	0.491642	0.474764	0.455657	0.465404	0.450717	0.470825	0.465672	0.465177	0.469113	0.469788	0.440153
		13	222	0.569136	0.53295	0.52295	0.591587	0.622236	0.622323	0.633746	0.618197	0.629265	0.62468	0.611988	0.595306	0.597733	0.514783	0.523572	0.515342	0.503846	0.503335	0.506223	0.507029	0.50956	0.503385	0.5204	0.517126	0.51852	0.551181	0.534251	0.456504	0.479431	0.464918	0.46548	0.462936	0.473159	0.46288	0.468248	0.460182	0.456761	0.422178	0.427605	0.411119	0.426018	0.420388	0.420873	0.415598	0.422236	0.404327
		13	230	0.576553	0.537534	0.51652	0.58263	0.630931	0.629984	0.640956	0.62662	0.639497	0.633148	0.626422	0.610426	0.612229	0.525348	0.532315	0.525916	0.51645	0.515823	0.517509	0.518154	0.519038	0.513155	0.527711	0.524119	0.529553	0.557223	0.541564	0.472212	0.49133	0.478416	0.478054	0.47573	0.486812	0.47548	0.47944	0.471799	0.46229	0.435332	0.443165	0.426252	0.44198	0.438181	0.436962	0.434734	0.44056	0.418559
		13	174	0.574383	0.537854	0.514575	0.574087	0.617776	0.618411	0.62879	0.616122	0.626904	0.622045	0.633464	0.617094	0.616491	0.529571	0.532325	0.526241	0.517204	0.515904	0.517975	0.518041	0.512398	0.507939	0.519667	0.516834	0.526052	0.554512	0.539314	0.472002	0.487364	0.470932	0.472594	0.476132	0.490615	0.475539	0.480339	0.467418	0.444867	0.442044	0.439295	0.422048	0.441884	0.43678	0.435485	0.435429	0.44419	0.408948
		13	204	0.567156	0.55003	0.488684	0.552333	0.616242	0.613694	0.625774	0.61166	0.621443	0.612404	0.611914	0.585697	0.586237	0.50043	0.50905	0.503753	0.494967	0.494593	0.494507	0.497481	0.493957	0.486651	0.500124	0.497496	0.508654	0.533974	0.517575	0.470469	0.48948	0.475523	0.47364	0.463748	0.485605	0.468162	0.473135	0.453364	0.439841	0.418145	0.42108	0.406442	0.424178	0.420945	0.419014	0.419079	0.423082	0.398271
		3	226	0.599178	0.667252	0.504398	0.554087	0.632009	0.62237	0.638291	0.622912	0.626105	0.609615	0.616821	0.599772	0.614463	0.543064	0.546451	0.542883	0.546798	0.552465	0.552725	0.565722	0.55287	0.553561	0.55508	0.553884	0.558746	0.575873	0.566537	0.575278	0.595229	0.592277	0.590093	0.548186	0.575095	0.559648	0.561639	0.535142	0.537459	0.498283	0.521999	0.506113	0.516549	0.517743	0.520326	0.534302	0.512518	0.50545
		3	141	0.615403	0.683559	0.523663	0.562834	0.651531	0.638456	0.655619	0.642158	0.644112	0.626617	0.665041	0.644055	0.657069	0.575354	0.571667	0.572412	0.579157	0.583242	0.581532	0.592214	0.577432	0.581659	0.579679	0.579097	0.580493	0.595608	0.586604	0.605208	0.61795	0.617679	0.616388	0.578262	0.608245	0.59353	0.592391	0.568501	0.5594	0.54316	0.5639	0.550946	0.56784	0.564175	0.567851	0.585999	0.565214	0.547602
		3	115	0.614298	0.678037	0.503849	0.54411	0.626938	0.616886	0.63398	0.619505	0.62149	0.607356	0.640217	0.620671	0.631681	0.553395	0.55432	0.551469	0.554976	0.560852	0.559721	0.570499	0.556059	0.55786	0.559677	0.555954	0.563776	0.579857	0.571095	0.585286	0.600808	0.596872	0.595546	0.556969	0.589232	0.571117	0.573627	0.536331	0.528536	0.519739	0.534969	0.521299	0.538332	0.535344	0.538113	0.553435	0.5353	0.519524
		3	116	0.603567	0.669432	0.506631	0.548013	0.626393	0.614644	0.631689	0.618298	0.61959	0.602972	0.644332	0.622937	0.635248	0.554641	0.552408	0.55115	0.556029	0.560975	0.559464	0.570897	0.553671	0.55771	0.556133	0.556204	0.559946	0.576815	0.566848	0.582178	0.596199	0.593661	0.592712	0.554728	0.586562	0.569487	0.56992	0.543054	0.532587	0.517016	0.536119	0.521071	0.538327	0.534711	0.538448	0.556296	0.536608	0.516205
M	ST-1070	3	103	0.602605	0.674268	0.499031	0.537939	0.622971	0.61098	0.627189	0.614343	0.611125	0.592423	0.631142	0.604498	0.618162	0.538178	0.533923	0.532867	0.540951	0.54562	0.545477	0.5576	0.539206	0.542583	0.537393	0.536123	0.547004	0.558375	0.55151	0.584313	0.596656	0.595095	0.593395	0.549636	0.584048	0.563927	0.565441	0.533303	0.524661	0.507616	0.524892	0.511246	0.528149	0.527965	0.530444	0.549039	0.526365	0.50967
		3	219	0.59697	0.669473	0.491741	0.529765	0.617349	0.608711	0.623563	0.61102	0.605764	0.590985	0.627281	0.609046	0.621249	0.542198	0.537553	0.533321	0.539437	0.543787	0.546405	0.556587	0.537	0.541079	0.537224	0.535173	0.546	0.561639	0.555145	0.573799	0.586816	0.581623	0.582463	0.544146	0.575813	0.555211	0.558664	0.521457	0.511094	0.507248	0.520494	0.50393	0.521299	0.520355	0.523592	0.539919	0.520407	0.500391
		3	223	0.589959	0.664646	0.473793	0.526477	0.603635	0.592615	0.60995	0.592611	0.591168	0.571333	0.561619	0.529124	0.543939	0.477675	0.487129	0.482564	0.486219	0.493933	0.493638	0.510144	0.498992	0.495482	0.500074	0.495836	0.507073	0.520985	0.513298	0.550313	0.573665	0.570636	0.565172	0.508232	0.547197	0.525453	0.530441	0.479333	0.492434	0.449381	0.467571	0.457748	0.4685	0.471975	0.47278	0.485507	0.459434	0.46558
		3	225	0.594766	0.648762	0.472309	0.529169	0.593925	0.586903	0.602897	0.585686	0.587809	0.571963	0.560765	0.538254	0.552019	0.48801	0.499511	0.491146	0.491066	0.499634	0.501033	0.51628	0.506379	0.502097	0.509282	0.503781	0.516128	0.533771	0.525445	0.536974	0.56231	0.556185	0.551989	0.503015	0.535093	0.514848	0.521249	0.472627	0.484673	0.441181	0.460333	0.445063	0.454584	0.457243	0.458884	0.468738	0.447426	0.450691
		3	192	0.591633	0.6588	0.480501	0.53048	0.59608	0.587688	0.603728	0.58889	0.590847	0.576859	0.595657	0.576621	0.586709	0.514721	0.520754	0.513817	0.514697	0.521177	0.521296	0.533273	0.517291	0.517424	0.520573	0.517493	0.530121	0.546575	0.5377	0.544973	0.565029	0.557057	0.556215	0.516511	0.547355	0.526351	0.532032	0.495736	0.493498	0.472065	0.488932	0.471088	0.483993	0.48327	0.48691	0.499058	0.481987	0.469526
		3	175	0.581932	0.643865	0.481644	0.533541	0.590525	0.581844	0.598575	0.582869	0.585799	0.573104	0.585847	0.569497	0.57974	0.503601	0.508813	0.501547	0.502012	0.508099	0.508897	0.51927	0.505992	0.506403	0.511962	0.507244	0.516427	0.536266	0.527076	0.528614	0.548457	0.540955	0.539611	0.501465	0.532142	0.512006	0.517561	0.481633	0.480099	0.462236	0.476151	0.459067	0.474173	0.471634	0.474873	0.487674	0.470928	0.458576
		3	177	0.587724	0.644651	0.48833	0.537851	0.594018	0.586476	0.602419	0.587857	0.59145	0.579625	0.599456	0.587343	0.596683	0.519464	0.521969	0.514959	0.515679	0.521331	0.522493	0.532314	0.516485	0.518191	0.521597	0.517827	0.52787	0.547385	0.538273	0.533023	0.550999	0.542224	0.542482	0.509963	0.53765	0.517875	0.523528	0.493527	0.485781	0.473177	0.486887	0.468047	0.483458	0.480434	0.484501	0.497285	0.483045	0.46449
		3	163	0.597317	0.642986	0.486663	0.538779	0.593009	0.587888	0.60408	0.587508	0.592188	0.58204	0.583493	0.571853	0.58173	0.509104	0.517013	0.508277	0.506142	0.51359	0.515016	0.525417	0.515287	0.513556	0.522358	0.515654	0.525506	0.547394	0.538018	0.530664	0.553016	0.544481	0.542917	0.505768	0.534939	0.515799	0.522545	0.479081	0.479695	0.46338	0.47442	0.45808	0.472657	0.470518	0.472691	0.48268	0.467821	0.459103
		3	153	0.594869	0.646529	0.48298	0.53653	0.593864	0.585373	0.602572	0.586268	0.593194	0.579752	0.588413	0.571845	0.582444	0.510625	0.519183	0.512687	0.511795	0.519339	0.518244	0.531157	0.518934	0.517207	0.524686	0.519976	0.5295	0.549469	0.538981	0.535899	0.558519	0.550917	0.548018	0.509852	0.540513	0.521564	0.52657	0.490298	0.49009	0.46047	0.477979	0.46114	0.474582	0.472374	0.475108	0.487358	0.471167	0.460802
		3	147	0.592179	0.6459	0.475139	0.531139	0.589315	0.580531	0.597811	0.580803	0.58628	0.573125	0.572542	0.553776	0.563519	0.4901	0.501944	0.494201	0.492335	0.500035	0.4989	0.510257	0.501592	0.498484	0.507686	0.500727	0.514044	0.531313	0.52183	0.527491	0.5505	0.543262	0.540017	0.496698	0.529346	0.508597	0.515069	0.471289	0.476614	0.450636	0.46543	0.450573	0.463438	0.462286	0.464212	0.474777	0.457593	0.454214
		3	149	0.591712	0.639379	0.481078	0.537125	0.591319	0.582348	0.599289	0.583242	0.590772	0.577521	0.584542	0.568511	0.578193	0.502868	0.512234	0.505178	0.503513	0.51062	0.509476	0.520654	0.510267	0.508596	0.516375	0.511081	0.521681	0.540442	0.530227	0.527167	0.549099	0.541672	0.538866	0.50067	0.530545	0.511372	0.516415	0.481449	0.481808	0.455601	0.472892	0.455631	0.468983	0.46677	0.469434	0.481215	0.465557	0.455817
		3	156	0.593848	0.641932	0.479397	0.536173	0.585883	0.579821	0.5961	0.578987	0.584264	0.571741	0.566929	0.550688	0.561787	0.493529	0.504342	0.495038	0.493111	0.501536	0.502546	0.515555	0.505123	0.502207	0.510781	0.504213	0.516952	0.535666	0.526943	0.525547	0.550019	0.541763	0.538702	0.496871	0.526281	0.50635	0.51336	0.470144	0.476926	0.444423	0.460847	0.443851	0.455172	0.455781	0.457501	0.46698	0.450231	0.447169
		3	157	0.587956	0.64115	0.470048	0.527937	0.584462	0.576253	0.592768	0.575444	0.583002	0.568383	0.556328	0.539358	0.550845	0.48245	0.493957	0.48572	0.483926	0.492968	0.493121	0.507084	0.496295	0.492642	0.501399	0.49474	0.508656	0.526645	0.517935	0.518941	0.544035	0.536	0.532189	0.488558	0.519503	0.498723	0.505773	0.464226	0.471797	0.43262	0.450687	0.43378	0.444013	0.44587	0.447128	0.457414	0.439504	0.437715
		3	152	0.594494	0.65122	0.473574	0.526732	0.583627	0.578858	0.594262	0.577832	0.580949	0.568871	0.565142	0.547494	0.557412	0.493486	0.504666	0.495001	0.493421	0.501587	0.502769	0.515915	0.50347	0.499674	0.507894	0.501168	0.517553	0.535281	0.527309	0.530816	0.554986	0.545199	0.542398	0.500233	0.532818	0.510281	0.518517	0.469932	0.473883	0.447329	0.459862	0.443794	0.455391	0.456329	0.457758	0.466934	0.451183	0.446226
		3	176	0.602648	0.655415	0.485569	0.536728	0.594031	0.59007	0.604984	0.588722	0.59158	0.581067	0.582203	0.568271	0.578562	0.510734	0.518966	0.509109	0.508437	0.516105	0.518596	0.530006	0.517891	0.515856	0.523199	0.516152	0.529896	0.548231	0.540971	0.539297	0.561945	0.552888	0.551329	0.511984	0.540124	0.520031	0.527765	0.48393	0.48726	0.466512	0.47981	0.462132	0.474186	0.474986	0.477087	0.485818	0.47037	0.464273
		3	139	0.600363	0.661896	0.487377	0.536439	0.603427	0.592095	0.610249	0.594146	0.599565	0.584148	0.602652	0.579501	0.59088	0.515944	0.52298	0.519355	0.520579	0.527705	0.525457	0.538388	0.526676	0.525839	0.531998	0.527271	0.534597	0.551915	0.541818	0.554622	0.574954	0.570629	0.567038	0.524127	0.557954	0.539397	0.542739	0.503576	0.503512	0.479983	0.498281	0.484854	0.499536	0.496917	0.49957	0.513697	0.494391	0.486201
		3	193	0.578762	0.648961	0.486832	0.537043	0.605049	0.591755	0.608905	0.594483	0.596281	0.57811	0.591951	0.571346	0.582536	0.500844	0.502152	0.499571	0.504228	0.508557	0.507106	0.51811	0.503254	0.504904	0.504622	0.503096	0.513089	0.526909	0.518081	0.540033	0.556215	0.552359	0.55059	0.507663	0.541543	0.520869	0.523792	0.498168	0.493943	0.46752	0.484432	0.470601	0.485523	0.483892	0.487618	0.503463	0.482976	0.469879
		3	180	0.586625	0.656863	0.470204	0.519357	0.589329	0.578608	0.595286	0.580284	0.579789	0.563407	0.581332	0.556486	0.566364	0.490804	0.496188	0.490433	0.493084	0.499454	0.499141	0.510972	0.49576	0.495	0.497194	0.492643	0.509002	0.521894	0.514477	0.539988	0.558511	0.552113	0.549812	0.503692	0.540112	0.516278	0.52208	0.478426	0.477507	0.460286	0.474177	0.459527	0.47397	0.474336	0.47677	0.490239	0.470773	0.461423
		3	207	0.60204	0.661917	0.477778	0.527713	0.60671	0.596417	0.613155	0.597614	0.600097	0.584414	0.596074	0.575473	0.586718	0.51041	0.516837	0.511441	0.513424	0.520004	0.519898	0.531907	0.519808	0.518532	0.523283	0.517674	0.530047	0.544303	0.536259	0.551665	0.570958	0.566352	0.563032	0.519356	0.551518	0.531445	0.535664	0.495892	0.497152	0.474314	0.493135	0.477813	0.49035	0.490937	0.492881	0.50589	0.486887	0.479726
[truncated: 193 more columns]
